# Supplementary material for: SNP-based analysis of genetic diversity reveals important alleles associated with seed size in rice
Source: BMC Plant Biol. 2016 Apr 19;16:93. doi: 10.1186/s12870-016-0779-3 (PMC4837510; doi:10.1186/s12870-016-0779-3)
Supplement: Additional file 1: Table S1. — 22,682 polymorphic SNPs among the 12 parental varieties and Nipponbare as the reference genome. (XLSX 1756 kb) [file 12870_2016_779_MOESM1_ESM.xlsx]

## Sheet: SNP database
Supplementary Table 1. 22,682 polymorphic SNPs among the twelve parental varieties and Nipponbare as the reference genome
alleles	chrom	pos	REFERENCE_GENOME	Guichao2	Kohishikari	IR24	Asominori	N22	USSR5	IR36	Kasalath	Nanjing35	Nanjing11	Habataki	Sasanishiki
C/T	1	4328	C	C	C	C	C	T	C	C	T	C	C	C	C
G/A	1	11884	G	A	G	G	G	G	G	G	G	G	A	G	G
C/G	1	85532	C	G	C	C	C	G	C	C	G	C	G	C	C
G/A	1	143352	G	G	G	G	G	A	G	G	A	G	G	G	G
A/G	1	143353	G	A	A	A	A	G	A	A	G	A	A	A	A
C/G	1	143357	G	C	C	C	C	G	C	C	G	C	C	C	C
G/C	1	143359	C	G	G	G	G	C	G	G	C	G	G	G	G
A/C	1	143360	C	A	A	A	A	C	A	A	C	A	A	A	A
G/T	1	143362	T	G	G	G	G	T	G	G	T	G	G	G	G
G/T	1	143365	T	G	G	G	G	T	G	G	T	G	G	G	G
T/C	1	146252	T	C	T	T	T	C	T	T	C	T	C	T	T
A/G	1	165080	A	N	G	N	A	N	N	N	N	N	N	N	N
A/T	1	217210	T	A	T	A	T	A	T	A	A	A	A	A	T
A/G	1	223658	A	A	N	A	N	G	N	N	N	N	N	N	N
G/T	1	242732	T	G	T	G	T	G	T	G	T	G	G	G	T
C/A	1	242733	A	C	A	C	A	C	A	C	A	C	C	C	A
C/T	1	284399	C	C	N	N	N	T	N	C	N	N	N	N	N
C/T	1	284413	C	T	N	N	N	C	N	C	N	N	N	N	N
A/G	1	284434	G	G	N	N	N	A	N	A	N	N	N	N	N
T/C	1	312902	T	T	T	T	T	C	T	T	T	T	T	T	T
C/G	1	312982	C	C	C	C	C	G	C	C	C	C	C	C	C
A/G	1	312999	A	A	A	A	A	G	A	A	A	A	A	A	A
G/A	1	313000	G	G	G	G	G	A	G	G	G	G	G	G	G
C/G	1	313013	C	C	C	C	C	G	C	C	C	C	C	C	C
A/G	1	316273	A	A	A	A	A	G	A	A	A	A	A	A	A
A/G	1	316295	A	A	A	A	A	G	A	A	A	A	A	A	A
A/G	1	316392	A	A	A	A	A	G	A	A	A	A	A	A	A
C/T	1	334059	C	C	C	T	C	C	C	T	C	T	C	T	C
T/C	1	334082	T	T	T	T	T	C	T	T	T	T	T	T	T
C/A	1	361377	C	C	C	C	C	A	C	C	C	C	C	C	C
T/A	1	389965	A	T	N	T	T	C	T	T	N	T	T	T	N
G/A	1	389966	T	G	N	G	G	A	G	G	N	G	G	G	N
C/A	1	389967	A	C	N	C	C	A	C	C	N	C	C	C	N
G/C	1	389968	T	G	N	G	G	C	G	G	N	G	G	G	N
A/C	1	389970	T	A	N	A	A	C	A	A	N	A	A	A	N
T/G	1	389972	T	T	N	T	T	G	T	T	N	T	T	T	N
A/C	1	389973	A	A	N	A	A	C	A	A	N	A	A	A	N
T/G	1	389974	T	T	N	T	T	G	T	T	N	T	T	T	N
G/A	1	439337	G	A	G	A	G	G	G	A	G	A	A	A	G
C/T	1	439347	C	T	C	T	C	C	C	T	C	T	T	T	C
C/A	1	482470	C	A	C	C	C	C	C	C	C	C	A	C	C
C/T	1	482559	C	C	C	C	C	T	C	C	C	C	C	C	C
C/A	1	522790	C	A	C	N	N	N	N	N	N	N	N	N	N
C/T	1	535581	C	C	C	C	C	C	C	C	T	C	C	C	C
G/A	1	562768	G	G	N	G	N	N	A	G	N	G	G	G	N
C/T	1	621638	C	T	C	N	C	C	C	N	C	N	T	N	C
A/C	1	743720	A	N	N	C	A	N	N	N	N	N	N	N	N
T/C	1	743721	T	N	N	C	T	N	N	N	N	N	N	N	N
G/C	1	753255	G	N	G	G	G	C	G	N	N	N	G	N	G
T/C	1	768986	T	T	T	T	T	T	T	T	C	T	T	T	T
A/T	1	840592	A	A	N	T	N	N	N	N	N	N	N	N	N
T/C	1	840614	T	T	N	C	N	N	N	N	N	N	N	N	N
G/A	1	846515	G	N	N	G	N	A	N	N	N	N	N	N	N
C/G	1	853188	C	G	C	C	C	G	C	C	C	C	G	C	C
G/A	1	853750	G	A	G	G	G	A	G	G	N	G	A	G	G
G/A	1	853779	G	A	G	G	G	A	G	G	N	G	A	G	G
A/C	1	854308	A	N	A	A	A	C	A	A	A	A	N	A	A
G/A	1	916173	G	A	G	G	G	G	G	G	A	G	A	G	G
G/A	1	916177	G	A	G	G	G	G	G	G	A	G	A	G	G
T/G	1	916178	T	G	T	T	T	T	T	T	G	T	G	T	T
T/G	1	916197	G	T	G	T	G	G	G	T	T	T	T	T	G
A/T	1	916198	A	T	A	A	A	A	A	A	T	A	T	A	A
C/T	1	916206	C	C	C	T	C	C	C	T	C	T	C	T	C
A/G	1	916210	G	A	G	A	G	G	G	A	A	A	A	A	G
G/A	1	937039	G	A	G	A	G	G	G	A	G	A	A	A	G
A/G	1	957223	A	G	A	G	A	A	A	G	N	G	G	G	A
A/G	1	1010403	G	A	G	A	G	G	G	A	A	A	A	A	G
G/A	1	1010428	G	G	G	A	G	G	G	A	G	A	G	A	G
G/A	1	1069784	G	A	G	G	G	G	G	G	A	G	A	G	G
G/T	1	1069788	T	G	T	G	T	G	T	G	G	G	G	T	T
A/C	1	1069789	C	A	C	A	C	A	C	A	A	A	A	C	C
C/A	1	1073238	A	C	A	C	A	C	A	C	C	C	C	A	A
C/G	1	1073241	G	C	G	C	G	C	G	C	C	C	C	G	G
C/T	1	1083056	C	T	C	C	C	C	C	C	C	C	T	C	C
A/G	1	1083377	G	A	G	A	G	A	G	A	A	A	A	G	G
A/G	1	1083488	A	A	A	A	A	G	A	A	A	A	A	A	A
T/C	1	1182410	T	T	T	T	T	C	T	T	C	T	T	T	T
C/G	1	1223377	C	C	C	C	C	G	C	C	G	C	C	C	C
G/A	1	1315713	G	G	G	G	G	A	G	G	A	G	G	G	G
C/G	1	1337275	C	C	C	C	C	G	C	C	G	C	C	C	C
A/G	1	1337278	G	A	A	A	A	G	A	A	G	A	A	A	A
G/T	1	1337279	T	G	G	G	G	T	G	G	T	G	G	G	G
T/C	1	1337281	C	T	T	T	T	C	T	T	C	T	T	T	T
C/G	1	1337282	G	C	C	C	C	G	C	C	G	C	C	C	C
A/T	1	1337286	T	A	A	A	A	T	A	A	T	A	A	A	A
G/A	1	1337289	A	G	G	G	G	A	G	G	A	G	G	G	G
C/G	1	1337290	G	C	C	C	C	G	C	C	G	C	C	C	C
G/A	1	1337292	A	G	G	G	G	A	G	G	A	G	G	G	G
T/C	1	1337293	C	T	T	T	T	C	T	T	C	T	T	T	T
T/G	1	1337294	G	T	T	T	T	G	T	T	G	T	T	T	T
A/G	1	1337296	G	A	A	A	A	G	A	A	G	A	A	A	A
A/C	1	1337304	C	A	A	A	A	C	A	A	C	A	A	A	A
T/G	1	1376072	T	N	G	T	T	G	T	T	G	T	T	T	T
C/T	1	1400720	C	C	T	C	C	N	C	N	N	N	N	C	C
G/T	1	1407386	G	T	G	G	G	G	G	G	G	G	T	G	G
C/G	1	1453174	C	N	N	G	C	N	N	N	N	N	N	N	N
C/G	1	1453175	T	N	N	C	G	N	N	N	N	N	N	N	N
T/C	1	1486728	T	C	C	T	T	C	T	T	C	T	C	T	T
G/A	1	1488540	G	G	G	G	G	A	G	G	A	G	G	G	G
G/A	1	1488564	G	A	G	G	G	A	G	G	A	G	A	G	G
C/G	1	1491186	C	G	C	C	C	G	C	C	G	C	G	C	C
T/C	1	1491202	T	C	C	T	T	C	T	T	C	T	C	T	T
C/T	1	1491203	C	T	T	C	C	T	C	C	T	C	T	C	C
A/C	1	1491218	A	A	C	A	A	A	A	A	A	A	A	A	A
T/G	1	1491233	T	G	G	T	T	G	T	T	G	T	G	T	T
C/G	1	1492962	C	C	G	C	C	C	C	C	C	C	C	C	C
T/A	1	1500113	T	N	A	T	T	N	T	T	A	T	N	T	T
G/C	1	1500114	G	C	C	G	G	C	G	G	C	G	C	G	G
A/C	1	1500116	A	N	C	A	A	N	A	A	C	A	N	A	A
C/G	1	1500117	C	G	G	C	C	G	C	C	G	C	G	C	C
A/C	1	1500195	A	C	C	A	A	C	A	A	C	A	C	A	A
A/G	1	1500249	A	G	G	A	A	G	A	A	G	A	G	A	A
C/T	1	1511717	C	N	T	N	C	T	N	N	N	N	N	N	N
C/T	1	1512029	C	C	T	C	C	C	C	C	C	C	C	C	C
C/A	1	1516945	C	N	C	A	C	N	N	N	N	N	N	N	N
C/A	1	1546533	C	C	C	C	C	C	C	C	A	C	C	C	C
T/G	1	1546541	T	N	T	G	T	N	T	G	T	G	N	T	T
G/T	1	1550628	T	G	T	G	T	G	T	G	G	G	G	T	T
A/T	1	1550629	T	A	T	A	T	A	T	A	A	A	A	T	T
T/G	1	1598133	T	T	T	G	T	G	T	G	G	G	T	T	K
G/T	1	1671728	G	T	G	G	G	G	G	G	G	G	T	G	G
T/A	1	1671751	T	T	T	T	T	A	T	T	A	T	T	T	T
T/C	1	1677435	T	N	T	T	N	N	T	T	N	T	C	N	N
C/T	1	1701427	T	C	T	C	T	C	T	C	C	C	C	T	Y
C/T	1	1701520	T	C	T	C	T	C	T	C	C	C	C	T	Y
C/T	1	1705629	C	T	C	T	C	C	C	T	T	T	T	C	C
G/A	1	1733934	A	G	A	G	A	G	A	G	G	G	G	A	R
A/C	1	1743647	C	A	C	A	C	A	C	A	A	A	A	C	M
A/C	1	1743658	C	A	C	A	C	A	C	A	A	A	A	C	M
C/T	1	1747233	C	T	C	C	C	C	C	C	T	C	T	C	C
A/G	1	1849925	A	G	A	A	A	A	A	A	G	A	G	A	A
T/C	1	1868706	C	T	C	T	C	T	C	T	T	T	T	C	C
C/G	1	1875087	C	N	N	N	C	G	N	N	N	N	N	N	N
T/C	1	1880368	T	N	T	N	T	N	T	C	N	T	T	T	T
C/T	1	1880371	C	N	C	N	C	N	C	T	N	C	C	C	C
C/T	1	1880395	C	N	C	N	C	N	C	T	N	C	C	C	C
C/A	1	1907458	C	C	C	C	C	A	C	C	C	C	C	C	C
G/A	1	1929948	G	N	G	N	G	A	G	N	N	N	G	G	G
C/T	1	1948096	C	T	C	T	C	N	C	T	T	T	T	C	C
C/T	1	1948114	T	C	T	C	T	N	T	C	C	C	C	T	T
T/A	1	1966218	T	A	T	A	T	T	T	A	A	A	A	T	T
G/C	1	1966245	G	C	G	C	G	G	G	C	C	C	C	G	G
A/T	1	1974913	T	A	T	A	T	T	A	A	A	A	A	T	W
G/C	1	1974959	C	G	C	G	C	C	N	G	G	G	G	C	S
A/G	1	1974960	G	A	G	A	G	G	A	A	A	A	A	G	R
A/G	1	1975378	G	A	G	A	G	G	A	A	A	A	A	G	R
A/G	1	1975389	G	A	G	A	G	G	A	A	A	A	A	G	R
C/T	1	1998887	T	C	T	C	T	T	T	C	C	C	C	T	Y
G/T	1	1998910	T	G	T	G	T	T	G	G	G	G	G	T	K
C/G	1	1998916	C	C	C	C	C	C	G	C	C	C	C	C	C
T/C	1	1998919	T	T	T	T	T	T	C	T	T	T	T	T	T
C/T	1	1998922	C	C	C	C	C	C	T	C	C	C	C	C	C
T/C	1	1998923	T	T	T	T	T	T	C	T	T	T	T	T	T
A/C	1	1999268	A	A	A	A	A	A	C	A	A	A	A	A	N
A/C	1	1999269	A	A	A	A	A	A	C	A	A	A	A	A	N
C/G	1	1999272	G	C	G	C	G	G	C	C	C	C	C	G	N
G/T	1	1999273	G	G	G	G	G	G	T	G	G	G	G	G	N
A/C	1	2021978	A	C	A	C	A	A	N	C	C	C	C	A	A
C/T	1	2080373	C	T	C	T	C	C	C	T	C	T	T	T	C
C/A	1	2097624	A	C	A	C	A	C	A	C	C	C	C	C	A
A/T	1	2101547	T	A	T	A	T	A	A	A	A	A	A	A	T
T/C	1	2122827	T	T	T	C	T	T	T	C	C	C	T	C	T
A/G	1	2122833	A	A	A	G	A	A	A	G	G	G	A	G	A
G/T	1	2122834	G	G	G	T	G	G	G	T	T	T	G	T	G
A/C	1	2122854	A	A	A	C	A	A	A	C	C	C	A	C	A
T/C	1	2135231	T	T	T	C	T	T	N	N	N	N	N	N	N
A/G	1	2135244	A	A	A	G	A	A	N	N	N	N	N	N	N
C/T	1	2135251	C	C	C	T	C	C	N	N	N	N	N	N	N
T/A	1	2174366	T	T	T	A	N	T	T	A	T	A	T	A	T
T/C	1	2174402	T	T	T	T	N	T	T	T	C	T	T	T	T
C/T	1	2174409	C	C	C	C	N	T	C	C	C	C	C	C	T
T/G	1	2244465	T	N	T	G	N	N	N	N	N	N	N	N	N
G/C	1	2244471	G	N	G	C	N	N	N	N	N	N	N	N	N
G/C	1	2244474	G	N	G	C	N	N	N	N	N	N	N	N	N
A/T	1	2244475	A	N	A	T	N	N	N	N	N	N	N	N	N
T/C	1	2244477	T	N	T	C	N	N	N	N	N	N	N	N	N
T/G	1	2244479	T	N	T	G	N	N	N	N	N	N	N	N	N
C/T	1	2244481	C	N	C	T	N	N	N	N	N	N	N	N	N
C/T	1	2244491	C	N	C	T	N	N	N	N	N	N	N	N	N
A/C	1	2270095	A	A	A	A	A	C	A	A	A	A	A	A	A
C/T	1	2279241	C	C	C	C	C	C	C	C	T	C	C	C	C
C/G	1	2283652	C	G	C	G	C	C	C	G	C	G	G	G	S
C/T	1	2283653	C	C	C	C	C	C	C	C	T	C	C	C	C
C/A	1	2329443	A	C	C	C	C	C	A	C	C	C	C	C	C
A/G	1	2332370	A	G	G	A	N	A	G	A	A	A	G	A	A
G/A	1	2332899	G	N	N	A	G	N	G	N	N	N	N	N	N
C/T	1	2332943	C	N	N	T	C	N	C	N	N	N	N	N	N
G/A	1	2375941	G	G	N	A	N	N	N	N	N	N	N	N	N
G/A	1	2419702	G	N	N	G	N	N	N	G	A	G	N	G	N
A/C	1	2419707	A	N	N	A	N	N	N	A	C	A	N	A	N
G/A	1	2419709	G	N	N	G	N	N	N	G	A	G	N	G	N
G/A	1	2419712	G	N	N	G	N	N	N	G	A	G	N	G	N
T/C	1	2419728	T	N	N	T	N	N	N	T	C	T	N	T	N
G/A	1	2419738	G	N	N	G	N	N	N	G	A	G	N	G	N
C/T	1	2434339	C	C	N	C	N	N	N	C	C	C	T	C	T
C/A	1	2477954	C	C	C	A	N	C	C	M	A	A	C	A	C
C/G	1	2477957	C	C	C	G	N	C	C	S	G	G	C	G	C
T/C	1	2477972	T	T	T	C	N	T	T	Y	C	C	T	C	T
G/C	1	2477973	G	G	G	C	N	G	G	S	C	C	G	C	G
A/T	1	2478886	T	A	A	A	N	A	N	N	A	A	A	A	T
C/A	1	2478890	A	C	C	C	N	C	N	N	C	C	C	C	A
A/T	1	2478897	T	A	A	A	N	A	N	N	A	A	A	A	T
T/C	1	2478909	C	T	T	T	N	T	N	N	T	T	T	T	C
T/C	1	2512560	C	N	T	N	T	N	T	C	N	N	N	N	T
C/G	1	2531114	G	C	G	C	G	C	G	G	C	C	C	C	G
T/A	1	2531115	C	T	A	T	A	T	A	A	T	T	T	T	A
C/T	1	2531116	C	C	T	C	T	C	T	T	C	C	C	C	T
G/C	1	2531117	G	G	C	G	C	G	C	C	G	G	G	G	C
G/T	1	2531118	C	G	T	G	T	G	T	T	G	G	G	G	T
A/C	1	2531133	A	A	A	C	A	C	A	A	A	C	A	C	A
G/A	1	2531206	G	G	G	G	G	G	G	G	A	G	G	G	G
G/C	1	2531229	C	G	C	G	C	G	C	C	G	G	G	G	C
T/C	1	2534578	T	N	T	T	T	N	T	T	C	T	N	T	T
G/A	1	2542276	G	N	N	N	N	A	N	G	A	N	G	N	G
C/T	1	2542287	C	N	N	N	N	T	N	C	T	N	C	N	C
G/T	1	2545315	G	N	T	G	N	N	N	N	N	N	N	N	N
G/A	1	2557784	G	N	G	A	G	N	G	N	N	A	N	A	G
C/G	1	2557828	G	N	C	G	C	N	C	N	N	G	N	G	C
G/T	1	2557844	G	N	G	T	G	N	G	N	N	T	N	T	G
C/T	1	2575670	T	T	C	C	C	T	C	T	T	C	T	C	C
C/T	1	2577229	T	T	C	C	C	T	C	T	T	C	T	C	C
A/G	1	2592129	G	G	A	G	A	A	A	A	A	G	G	G	R
C/T	1	2592147	T	T	C	T	C	C	C	C	C	T	T	T	Y
A/T	1	2633447	A	T	T	A	A	N	T	A	N	A	T	A	T
A/G	1	2690466	A	G	N	A	A	A	N	A	A	A	G	A	A
G/A	1	2704348	G	G	G	G	G	A	G	G	A	G	G	G	G
T/C	1	2717832	T	T	T	T	T	C	T	T	C	T	T	T	T
T/G	1	2717837	T	T	T	T	T	G	T	T	G	T	T	T	T
A/G	1	2717847	A	A	A	A	A	G	A	A	G	A	A	A	A
C/T	1	2726106	C	T	N	C	N	C	N	C	C	C	T	C	N
G/A	1	2726133	G	G	N	G	N	A	N	G	A	G	G	G	N
C/G	1	2726166	G	C	C	C	C	G	N	C	G	C	C	C	C
T/C	1	2726191	C	C	T	T	T	C	N	T	C	T	C	T	T
C/T	1	2745354	C	T	C	T	C	C	C	T	C	T	T	T	Y
G/T	1	2760323	G	G	N	T	N	G	N	N	N	N	N	N	N
A/T	1	2764799	A	A	N	N	T	N	N	N	N	N	N	N	N
G/T	1	2764815	G	G	N	N	T	N	N	N	N	N	N	N	N
C/T	1	2764821	C	C	N	N	T	N	N	N	N	N	N	N	N
C/A	1	2803270	C	C	C	C	C	C	C	A	C	C	C	C	N
A/G	1	2812242	A	A	N	G	N	N	N	N	N	G	A	G	N
A/G	1	2812246	A	A	N	G	N	N	N	N	N	G	A	G	N
A/T	1	2812247	T	T	N	A	N	N	N	N	N	A	T	A	N
A/G	1	2812248	G	G	N	A	N	N	N	N	N	A	G	A	N
C/T	1	2812251	C	C	N	T	N	N	N	N	N	T	C	T	N
C/G	1	2812263	G	G	N	C	N	N	N	N	N	C	G	C	N
A/G	1	2812274	A	A	N	G	N	N	N	N	N	G	A	G	N
A/G	1	2812276	A	A	N	G	N	N	N	N	N	G	A	G	N
G/C	1	2812316	G	G	G	C	G	G	G	G	G	C	G	C	G
A/G	1	2812344	A	A	A	G	A	A	A	A	A	G	A	G	A
G/T	1	2812365	G	G	G	T	G	G	G	G	G	T	G	T	G
A/G	1	2812372	A	A	A	G	A	A	A	A	A	G	A	G	A
A/G	1	2812374	A	A	A	G	A	A	A	A	A	G	A	G	A
C/G	1	2834218	C	C	G	C	G	C	G	C	C	C	C	C	C
G/A	1	2834309	G	A	G	G	G	G	G	G	G	G	A	G	G
C/A	1	2852981	C	C	C	C	C	A	C	C	C	C	C	C	C
G/A	1	2885733	C	N	N	N	N	G	N	N	G	N	N	N	A
A/G	1	3058242	G	A	G	A	G	G	G	A	G	A	A	A	R
C/T	1	3058252	C	T	C	T	C	C	C	T	C	T	T	T	Y
C/G	1	3058256	C	G	C	G	C	C	C	G	C	G	G	G	S
G/T	1	3058261	T	G	T	G	T	T	T	G	T	G	G	G	K
C/A	1	3078614	C	C	A	C	A	C	A	C	C	C	M	C	A
G/A	1	3094320	G	A	G	A	G	G	G	A	G	A	G	A	G
T/C	1	3094336	T	T	C	T	C	T	C	T	T	T	C	T	C
A/T	1	3094372	G	T	A	T	A	A	A	T	A	T	A	T	A
G/A	1	3204487	G	G	A	G	A	G	G	G	G	G	G	G	A
G/C	1	3259699	G	G	G	G	G	C	N	G	C	G	G	G	N
G/T	1	3259703	G	G	N	G	N	T	N	G	T	G	G	G	N
G/T	1	3259705	A	G	G	G	G	T	N	G	T	G	G	G	N
G/A	1	3259708	G	A	G	A	G	G	G	A	G	A	A	A	G
G/C	1	3259711	C	G	G	G	G	C	G	G	C	G	G	G	G
T/C	1	3259718	C	T	T	T	T	C	T	T	C	T	T	T	T
C/A	1	3259743	C	C	A	C	A	C	A	C	C	C	C	C	A
G/C	1	3259744	G	G	C	G	C	G	C	G	G	G	G	G	C
A/T	1	3278071	A	N	N	N	N	A	T	N	A	N	N	N	T
A/C	1	3278072	A	N	N	N	N	A	C	N	A	N	N	N	C
C/T	1	3289826	T	C	C	C	C	T	N	C	T	C	C	C	C
G/A	1	3289828	A	G	G	G	G	A	N	G	A	G	G	G	G
A/G	1	3289887	G	A	A	A	A	G	N	A	G	A	A	A	A
T/G	1	3289890	G	T	T	T	T	G	N	T	G	T	T	T	T
C/T	1	3289906	C	T	C	T	C	C	N	T	C	T	T	T	C
A/T	1	3289939	A	N	T	N	T	A	N	N	A	N	N	N	T
C/T	1	3289941	C	N	T	N	T	C	N	N	C	N	N	N	T
C/T	1	3289953	C	N	T	N	T	C	N	N	C	N	N	N	T
C/T	1	3289966	T	N	C	N	C	T	N	N	T	N	N	N	C
C/T	1	3289969	T	N	C	N	C	T	N	N	T	N	N	N	C
G/A	1	3299360	G	N	N	N	N	G	A	N	G	N	N	N	A
A/G	1	3299370	A	N	N	N	N	A	G	N	A	N	N	N	G
T/G	1	3299421	G	N	T	N	T	G	T	N	G	N	N	N	T
G/A	1	3299449	A	N	G	N	G	A	G	N	A	N	N	N	G
T/C	1	3299466	C	N	T	N	T	C	T	N	C	N	N	N	T
G/A	1	3299468	A	N	G	N	G	A	G	N	A	N	N	N	G
C/T	1	3327813	C	T	C	T	C	C	C	T	C	T	T	T	Y
C/T	1	3329090	T	C	T	C	T	T	T	C	T	C	C	C	Y
C/T	1	3405473	C	T	C	T	C	C	C	T	C	T	T	T	C
T/G	1	3405499	G	T	G	T	G	G	T	T	G	T	T	T	K
C/T	1	3405509	T	C	T	C	T	T	C	C	T	C	C	C	Y
C/T	1	3540922	C	C	C	C	C	T	C	T	T	C	C	C	C
G/C	1	3623196	C	G	G	G	G	G	G	G	C	G	G	G	G
A/G	1	3623202	G	A	A	A	A	A	A	A	G	A	A	A	A
G/T	1	3623204	T	G	G	G	G	G	G	G	T	G	G	G	G
G/T	1	3623207	T	G	G	G	G	G	G	G	T	G	G	G	G
A/G	1	3655559	A	G	A	A	A	A	A	A	A	A	G	A	A
A/G	1	3701606	A	N	A	N	N	G	N	N	N	N	N	N	N
T/C	1	3701634	T	N	T	N	N	C	N	N	N	N	N	N	N
A/G	1	3786308	G	A	N	N	N	G	N	A	G	A	N	A	G
C/T	1	3818530	C	T	C	T	C	N	C	T	N	T	N	N	C
C/A	1	3818541	C	A	C	A	C	N	C	A	N	A	N	N	C
G/A	1	3876527	A	G	A	G	A	G	A	G	G	G	G	G	G
T/G	1	3876546	G	T	G	T	G	T	G	T	T	T	T	T	T
T/C	1	3881918	T	N	T	C	N	N	N	N	N	N	N	N	N
T/C	1	3881942	T	N	T	C	N	N	N	N	N	N	N	N	N
T/A	1	3904005	T	T	T	T	T	A	N	N	N	N	N	N	N
C/T	1	3904014	C	C	C	C	C	T	N	N	N	N	N	N	N
A/C	1	3904023	A	A	A	A	A	C	N	N	N	N	N	N	N
C/T	1	3960009	C	C	C	N	N	N	C	C	C	N	T	C	N
A/G	1	3966347	A	A	A	A	A	A	A	A	A	A	G	A	A
A/C	1	4062197	A	A	A	A	A	A	A	A	C	A	A	A	A
A/C	1	4102300	A	A	A	A	A	C	A	A	A	A	A	A	A
C/A	1	4108952	A	C	A	C	A	C	A	C	C	C	M	C	A
A/T	1	4214878	A	T	N	T	N	A	N	N	N	N	N	N	N
A/T	1	4214879	A	T	N	T	N	A	N	N	N	N	N	N	N
C/G	1	4214880	G	C	N	C	N	G	N	N	N	N	N	N	N
C/T	1	4214882	C	T	N	T	N	C	N	N	N	N	N	N	N
A/T	1	4214884	A	T	N	T	N	A	N	N	N	N	N	N	N
C/A	1	4264450	C	C	C	C	C	A	C	C	C	C	C	C	C
C/A	1	4264473	A	C	A	C	A	A	A	C	C	C	C	C	A
C/G	1	4277138	C	C	C	C	C	G	C	C	C	C	C	C	C
A/T	1	4298745	A	N	N	N	A	T	N	N	N	N	N	N	N
A/G	1	4304372	G	A	N	A	N	A	G	A	A	A	A	A	G
G/A	1	4304378	G	G	N	G	N	A	G	G	G	G	G	G	G
A/G	1	4318172	G	A	G	A	G	A	G	A	A	A	A	A	G
T/C	1	4318173	C	T	C	T	C	T	C	T	T	T	T	T	C
C/T	1	4319235	C	C	C	C	C	C	T	C	C	C	C	C	C
C/T	1	4319247	T	C	T	C	T	C	T	C	C	C	C	C	T
T/C	1	4325645	T	N	N	T	N	C	N	N	N	N	N	N	N
C/T	1	4327727	C	N	C	T	N	N	N	N	N	N	N	N	N
C/T	1	4392940	T	C	T	C	T	C	T	C	C	C	C	C	T
T/A	1	4397474	T	T	T	T	N	T	T	T	A	T	T	T	N
G/T	1	4397475	G	G	G	G	N	G	G	G	T	G	G	G	N
C/G	1	4438020	C	C	C	G	C	C	C	G	C	G	C	G	C
T/A	1	4489813	A	T	A	T	A	T	A	T	T	T	T	T	A
G/A	1	4489859	G	G	A	G	A	G	A	G	G	G	G	G	A
C/T	1	4562981	T	C	T	C	T	N	T	C	C	C	C	C	T
T/C	1	4587871	C	T	C	T	C	T	C	T	T	T	T	T	C
A/G	1	4587893	G	A	G	A	G	A	G	A	A	A	A	A	G
A/G	1	4637375	A	G	A	N	N	N	N	N	N	N	N	N	N
A/T	1	4637405	A	T	A	N	N	N	N	N	N	N	N	N	N
G/A	1	4660795	G	G	N	G	N	G	G	G	A	G	G	G	G
T/C	1	4670681	T	N	N	C	T	N	N	N	N	N	N	N	N
T/C	1	4712100	T	N	T	C	N	N	N	N	N	N	N	N	N
T/G	1	4712130	T	N	T	G	N	N	N	N	N	N	N	N	N
T/C	1	4729873	T	N	N	C	T	T	N	N	N	N	N	N	N
G/A	1	4749800	A	G	G	G	A	G	A	G	G	G	G	G	G
T/A	1	4751365	A	T	T	T	A	T	T	T	T	T	T	T	T
C/T	1	4752252	C	C	C	C	C	T	C	C	C	C	C	C	C
A/G	1	4818324	G	A	G	A	G	A	G	A	A	A	A	A	G
C/T	1	4818625	C	N	C	T	C	N	C	T	N	T	N	N	C
A/G	1	4818632	A	N	A	G	A	N	A	G	N	N	N	G	A
C/T	1	4818672	C	N	C	T	C	N	C	T	N	N	N	T	C
A/G	1	4818673	A	N	A	G	A	N	A	G	N	N	N	G	A
C/T	1	4818677	C	N	C	T	C	N	C	T	N	N	N	T	C
T/A	1	4832810	A	T	A	T	A	T	A	T	T	T	T	T	A
G/A	1	4896826	A	G	G	G	A	G	A	G	G	G	G	G	G
G/A	1	4906381	G	A	A	G	G	A	G	G	A	G	A	G	A
A/G	1	4918403	A	G	A	A	A	A	A	A	A	A	G	A	A
G/A	1	4918450	G	A	G	G	G	G	G	G	G	G	A	G	G
T/C	1	4919401	C	T	T	T	C	T	C	T	T	T	T	T	T
T/C	1	4957063	T	N	N	C	T	T	N	N	N	N	N	N	N
G/T	1	4957068	G	N	N	T	G	G	N	N	N	N	N	N	N
A/G	1	4958609	G	A	A	N	G	A	A	N	A	N	A	N	A
G/A	1	4963938	G	G	G	A	G	G	G	A	G	A	N	A	N
C/T	1	4992557	C	C	T	N	N	C	N	N	N	N	N	N	N
G/A	1	5028710	G	N	G	A	G	G	N	N	N	N	N	N	N
A/T	1	5030523	A	A	A	T	A	A	A	T	A	T	A	T	A
A/C	1	5046902	C	A	C	A	C	A	C	A	A	A	A	A	C
T/C	1	5131393	T	T	T	T	T	T	T	T	C	T	T	T	T
C/G	1	5171275	C	C	C	G	C	C	C	G	C	G	G	G	C
G/A	1	5256862	G	G	G	G	G	G	G	G	G	G	A	G	G
C/G	1	5256936	C	G	C	C	C	G	C	C	G	C	G	C	C
A/G	1	5261456	G	A	G	A	G	A	G	A	A	A	A	A	G
G/A	1	5275123	G	G	G	G	G	G	A	G	G	G	G	G	G
G/A	1	5323185	G	G	G	A	G	G	G	A	G	A	A	A	G
T/C	1	5365905	T	T	T	C	T	T	T	C	T	C	C	C	T
G/C	1	5418151	C	G	C	G	C	G	C	G	G	G	G	G	C
G/A	1	5475749	G	N	N	A	G	N	N	N	N	N	N	N	N
C/T	1	5475756	C	N	N	T	C	N	N	N	N	N	N	N	N
C/T	1	5475763	C	N	N	T	C	N	N	N	N	N	N	N	N
C/T	1	5521610	C	N	N	T	C	N	N	N	N	N	N	N	N
T/C	1	5529759	T	N	T	C	T	N	N	N	N	N	N	N	N
C/G	1	5548330	G	C	S	C	G	C	G	C	C	C	G	C	G
C/T	1	5548370	T	C	C	C	T	C	T	C	C	C	T	C	T
C/T	1	5577715	C	N	C	N	C	T	N	N	N	N	N	N	N
A/C	1	5586952	C	A	C	A	C	A	C	A	A	A	C	A	C
C/T	1	5592855	C	C	C	C	C	T	C	C	C	C	C	C	C
G/T	1	5623742	G	T	G	G	G	T	G	G	G	G	G	G	G
C/G	1	5623790	C	G	C	C	C	G	C	C	G	C	C	C	C
A/C	1	5675188	A	N	N	C	A	N	N	N	N	N	N	N	N
C/A	1	5675209	C	N	N	A	C	N	N	N	N	N	N	N	N
T/G	1	5675210	T	N	N	G	T	N	N	N	N	N	N	N	N
A/G	1	5692872	A	G	A	A	A	A	A	G	A	A	A	A	A
A/G	1	5721937	A	A	A	G	A	A	A	A	A	G	A	G	A
A/G	1	5721947	A	A	A	G	A	A	A	A	A	G	A	G	A
A/C	1	5721961	A	C	A	A	A	A	A	C	A	A	A	A	A
A/T	1	5721985	A	A	A	A	A	T	A	A	T	A	A	A	A
C/A	1	5727498	C	C	C	C	C	C	C	C	C	C	A	C	C
C/G	1	5727499	C	C	C	C	C	C	C	C	C	C	G	C	C
G/A	1	5744304	G	A	G	G	G	G	G	A	G	G	G	G	G
T/C	1	5749460	T	T	T	T	N	T	N	T	T	T	C	T	T
C/T	1	5760163	C	T	N	C	N	N	C	N	N	N	N	N	N
G/A	1	5760182	G	A	N	G	N	N	G	N	N	N	N	N	N
C/G	1	5848854	C	C	C	C	C	G	C	C	G	C	C	C	C
A/G	1	5911595	A	N	N	N	N	G	A	N	N	N	N	N	N
T/C	1	5944760	T	T	T	C	T	C	T	T	C	C	T	C	Y
A/G	1	6004740	A	N	N	G	A	N	N	N	N	N	N	N	N
T/C	1	6129676	T	T	T	T	T	C	T	T	C	T	T	T	C
T/C	1	6129725	T	T	T	T	N	C	T	T	C	T	T	T	C
G/T	1	6130195	T	N	N	N	T	G	G	N	N	N	N	N	N
A/C	1	6130202	C	N	N	N	C	A	A	N	N	N	N	N	N
C/G	1	6130204	C	N	N	N	C	G	G	N	N	N	N	N	N
C/G	1	6130209	G	N	N	N	G	C	C	N	N	N	N	N	N
G/T	1	6130210	T	N	N	N	T	G	G	N	N	N	N	N	N
T/A	1	6132194	T	T	T	T	T	A	T	T	A	T	T	T	T
G/A	1	6132207	G	G	G	G	G	A	G	G	A	G	G	G	G
G/A	1	6192917	G	A	G	A	G	G	G	A	G	A	A	A	G
T/C	1	6213159	T	T	T	T	T	N	T	C	N	T	T	T	T
G/A	1	6234466	G	G	G	G	G	A	G	G	A	G	G	G	G
A/G	1	6333006	A	N	N	G	A	G	N	N	N	N	N	N	N
C/T	1	6333044	C	N	N	T	C	C	N	N	N	N	N	N	N
G/A	1	6362248	G	N	G	G	G	A	N	N	N	N	N	N	N
G/T	1	6388902	G	G	G	G	G	T	G	G	T	G	G	G	G
C/T	1	6434556	C	N	C	C	C	T	C	C	T	C	N	C	C
T/C	1	6443589	T	N	T	N	T	C	N	N	N	N	N	N	N
C/G	1	6455562	C	N	N	C	C	G	N	N	N	N	N	N	N
C/T	1	6455571	T	N	N	C	T	C	N	N	N	N	N	N	N
C/T	1	6495174	C	C	C	C	C	T	C	C	T	C	C	C	C
T/A	1	6510595	T	N	N	A	N	T	N	N	N	N	N	N	N
C/G	1	6510600	C	N	N	G	N	C	N	N	N	N	N	N	N
C/A	1	6510602	C	N	N	A	N	C	N	N	N	N	N	N	N
T/A	1	6510604	T	N	N	A	N	T	N	N	N	N	N	N	N
G/C	1	6510609	G	N	N	C	N	G	N	N	N	N	N	N	N
G/T	1	6573974	G	T	G	T	G	G	G	T	G	T	T	T	G
A/G	1	6669334	A	G	A	A	A	A	N	N	N	N	N	N	N
C/G	1	6689665	C	N	N	C	N	N	G	N	N	N	N	N	N
C/T	1	6719322	C	N	C	C	C	C	C	T	C	C	N	C	C
A/G	1	6727705	A	N	A	N	G	N	N	N	N	N	N	N	N
A/T	1	6727706	A	N	A	N	T	N	N	N	N	N	N	N	N
A/G	1	6727709	A	N	A	N	G	N	N	N	N	N	N	N	N
T/G	1	6727712	T	N	T	N	G	N	N	N	N	N	N	N	N
A/T	1	6727714	A	N	A	N	T	N	N	N	N	N	N	N	N
T/C	1	6829618	T	C	T	N	T	C	T	N	C	N	T	T	T
A/G	1	6829631	A	G	A	N	A	G	A	N	G	N	A	A	A
G/T	1	6843726	G	N	G	N	N	T	N	N	N	N	N	N	N
A/G	1	6843745	A	N	A	N	N	G	N	N	N	N	N	N	N
G/A	1	6848997	A	G	A	G	G	A	G	G	A	G	G	G	A
C/T	1	6870737	C	T	C	T	C	N	N	N	N	N	N	N	N
G/A	1	6913960	G	A	G	A	G	G	G	A	G	A	A	A	G
A/T	1	6940254	T	A	N	A	T	N	N	N	N	N	N	N	N
C/T	1	6952421	C	N	N	N	C	T	N	N	N	N	N	N	N
G/C	1	6990554	G	N	N	C	G	G	N	N	N	N	N	N	N
C/T	1	6999311	T	C	T	C	T	C	T	C	C	C	C	C	T
A/T	1	7028606	A	A	A	T	A	A	A	N	N	N	N	N	N
G/A	1	7055647	A	G	A	G	A	G	A	G	G	G	G	G	A
C/A	1	7055649	C	A	C	C	C	C	C	C	C	C	A	C	C
A/C	1	7092281	A	A	A	C	A	A	A	C	A	C	A	C	A
A/G	1	7106011	A	N	N	G	A	N	N	N	N	N	N	N	N
C/T	1	7109068	C	T	C	C	C	C	C	C	C	C	T	C	C
G/A	1	7127017	G	N	G	A	G	G	G	A	G	A	N	A	G
G/A	1	7128203	G	N	G	G	G	A	G	G	A	G	G	G	G
G/A	1	7157846	G	A	G	A	G	G	G	A	G	A	A	A	G
A/G	1	7177463	A	G	N	G	A	N	N	N	N	N	N	N	N
T/A	1	7191452	T	N	N	A	T	N	N	N	N	N	N	N	N
C/G	1	7191476	C	N	N	G	C	N	N	N	N	N	N	N	N
G/A	1	7211153	G	A	N	N	N	G	G	G	G	N	A	A	G
G/A	1	7211164	G	A	N	N	N	G	G	G	G	N	A	A	G
T/A	1	7228799	T	T	T	T	T	A	T	T	A	T	T	T	T
G/A	1	7237751	G	G	G	G	G	A	G	G	A	G	G	G	G
A/G	1	7237831	A	A	A	A	A	G	A	A	G	A	A	A	A
A/G	1	7242295	A	N	A	N	A	G	A	N	G	N	A	N	A
G/A	1	7242334	G	N	G	N	G	A	G	N	A	N	G	N	G
T/C	1	7245135	C	T	C	T	C	T	C	T	T	T	T	T	C
A/G	1	7258523	A	A	A	A	A	G	A	G	G	A	A	A	A
G/T	1	7258529	G	T	G	T	G	G	G	G	G	T	T	T	G
C/A	1	7259818	A	C	A	C	A	C	A	C	C	C	C	C	A
C/G	1	7307968	C	C	C	C	C	G	C	G	G	C	C	C	C
T/G	1	7307969	T	T	T	T	T	G	T	G	G	T	T	T	T
G/A	1	7307972	G	G	G	G	G	A	G	A	A	G	G	G	G
G/C	1	7307974	G	G	G	G	G	C	G	C	C	G	G	G	G
A/G	1	7307978	A	A	A	A	A	G	A	G	G	A	A	A	A
T/A	1	7330296	T	N	T	T	T	A	N	N	N	N	N	N	N
G/A	1	7330967	G	G	G	G	G	A	G	A	A	G	G	G	G
A/G	1	7389895	G	A	G	A	G	N	G	N	N	A	A	A	G
A/G	1	7389896	A	G	A	G	A	N	A	N	N	G	G	G	A
A/G	1	7389909	G	A	G	A	G	N	G	N	N	A	A	A	G
C/A	1	7392478	C	A	C	A	C	C	C	C	C	A	A	A	C
T/A	1	7405127	T	T	N	N	A	N	N	N	N	N	N	N	N
T/G	1	7405129	T	T	N	N	G	N	N	N	N	N	N	N	N
C/T	1	7412688	C	C	N	C	N	T	N	T	T	C	C	C	N
A/T	1	7412698	A	A	N	A	N	T	N	T	T	A	A	A	N
C/G	1	7412708	G	C	N	C	N	G	N	G	G	C	C	C	N
G/T	1	7457902	G	N	G	N	G	T	G	T	T	N	G	N	G
G/A	1	7465173	A	G	A	G	A	G	G	G	G	G	G	G	G
T/A	1	7471167	T	N	T	T	N	N	T	A	N	T	T	N	N
A/C	1	7472946	A	N	A	A	A	C	N	N	N	N	N	N	N
C/T	1	7472947	C	N	C	C	C	T	N	N	N	N	N	N	N
A/C	1	7472948	A	N	A	A	A	C	N	N	N	N	N	N	N
A/T	1	7472949	A	N	A	A	A	T	N	N	N	N	N	N	N
C/G	1	7472956	C	N	C	C	C	G	N	N	N	N	N	N	N
A/G	1	7472962	A	N	A	A	A	G	N	N	N	N	N	N	N
T/A	1	7472963	T	N	T	T	T	A	N	N	N	N	N	N	N
C/T	1	7497023	T	C	T	C	T	C	T	C	C	C	C	C	T
A/T	1	7542599	A	A	A	A	A	T	A	T	T	A	A	A	A
T/G	1	7542600	T	T	T	T	T	G	T	G	G	T	T	T	T
A/T	1	7564624	A	T	A	N	N	A	N	N	N	N	N	N	N
C/T	1	7588839	C	T	C	T	C	T	N	N	N	N	N	N	N
C/T	1	7620047	T	C	T	C	T	N	T	C	C	C	C	C	T
G/A	1	7620145	G	G	G	G	G	A	G	G	G	G	G	G	G
A/G	1	7621871	A	N	A	N	A	G	A	A	A	N	N	N	A
G/A	1	7665577	A	G	A	G	A	G	A	G	G	G	G	G	A
G/A	1	7665582	A	G	A	G	A	G	A	G	G	G	G	G	A
C/G	1	7678827	C	G	C	G	C	N	C	C	C	G	G	G	C
G/T	1	7679252	G	G	G	G	G	T	G	G	G	G	G	G	G
A/G	1	7685404	G	A	G	A	G	A	G	A	A	A	A	A	G
G/T	1	7693036	G	G	G	G	G	T	G	T	T	G	G	G	G
C/A	1	7693037	C	C	C	C	C	A	C	A	A	C	C	C	C
A/G	1	7693039	G	A	G	A	G	N	G	N	N	A	A	A	G
G/T	1	7693042	G	T	G	T	G	G	G	G	G	T	T	T	G
G/T	1	7693045	G	T	G	T	G	G	G	G	G	T	T	T	G
C/A	1	7693046	C	A	C	A	C	C	C	C	C	A	A	A	C
G/T	1	7693048	G	T	G	T	G	G	G	G	G	T	T	T	G
G/A	1	7693050	G	A	G	A	G	G	G	G	G	A	A	A	G
C/T	1	7695715	T	C	T	C	T	C	T	C	C	C	C	C	N
A/T	1	7695720	T	A	T	A	T	A	T	A	A	A	A	A	N
C/A	1	7724390	C	A	C	A	C	C	C	C	C	A	A	A	C
G/A	1	7724412	G	G	G	G	G	A	G	A	A	G	G	G	G
C/T	1	7727368	T	C	T	C	T	C	T	C	C	C	C	C	T
G/T	1	7739378	G	T	G	T	G	G	G	G	G	T	T	T	G
G/A	1	7856913	G	A	G	A	G	G	G	A	G	A	A	A	G
T/C	1	7880713	C	T	C	T	C	T	C	T	T	T	T	T	C
G/A	1	7971712	G	G	G	G	G	G	A	G	G	G	G	G	G
A/G	1	7979002	A	A	A	A	A	N	G	A	N	A	A	A	A
G/A	1	8134998	G	G	G	G	G	A	G	G	A	G	G	G	G
A/G	1	8135035	A	A	A	A	A	G	A	A	G	A	A	A	A
A/G	1	8176889	A	A	A	A	A	G	A	A	G	A	A	A	A
T/C	1	8206795	T	T	T	T	T	C	T	T	C	T	T	T	T
G/C	1	8206826	G	G	G	G	G	C	G	G	C	G	G	G	G
A/G	1	8220819	A	N	G	N	N	A	N	N	N	N	N	N	N
A/G	1	8220848	A	N	A	N	N	G	N	N	N	N	N	N	N
G/A	1	8220853	G	N	A	N	N	G	N	N	N	N	N	N	N
C/T	1	8220860	C	N	C	N	N	T	N	N	N	N	N	N	N
A/T	1	8318217	A	A	A	A	A	T	A	A	T	A	A	A	A
G/A	1	8318268	G	G	G	G	G	A	G	G	A	G	G	G	G
A/G	1	8361311	A	A	A	A	A	G	A	A	G	A	A	A	A
G/T	1	8404895	G	G	G	G	G	T	G	G	T	G	G	G	G
A/G	1	8413600	A	N	A	N	N	G	N	N	N	N	N	N	N
G/A	1	8509792	G	G	N	G	N	A	N	G	A	N	G	G	N
G/A	1	8535836	G	G	G	G	G	A	G	G	G	G	G	G	G
C/T	1	8537020	C	C	C	C	C	T	C	C	C	C	C	C	C
T/G	1	8543576	T	N	N	N	T	G	N	N	N	N	N	N	N
G/A	1	8543578	G	N	N	N	G	A	N	N	N	N	N	N	N
G/A	1	8543593	G	N	N	N	G	A	N	N	N	N	N	N	N
C/T	1	8543594	C	N	N	N	C	T	N	N	N	N	N	N	N
C/A	1	8562454	C	N	N	C	N	A	N	N	N	N	N	N	N
G/C	1	8562461	G	N	N	G	N	C	N	N	N	N	N	N	N
G/C	1	8577609	G	G	G	G	G	C	G	G	G	G	G	G	G
G/C	1	8577645	G	G	G	G	G	C	G	G	G	G	G	G	G
A/G	1	8584945	A	A	A	A	A	G	A	A	G	A	A	A	A
A/G	1	8656370	A	A	A	A	N	A	N	A	A	G	A	A	N
A/G	1	8670328	A	N	A	A	N	G	A	A	G	N	N	A	A
G/A	1	8670329	G	N	G	G	N	A	G	G	A	N	N	G	G
C/G	1	8670332	C	N	C	C	N	G	C	C	G	N	N	C	C
T/G	1	8670335	T	N	T	T	N	G	T	T	G	N	N	T	T
G/A	1	8670336	G	N	G	G	N	A	G	G	A	N	N	G	G
C/A	1	8670340	C	N	C	C	N	A	C	C	A	N	N	C	C
C/A	1	8670343	C	N	C	C	N	A	C	C	A	N	N	C	C
T/G	1	8670344	T	N	T	T	N	G	T	T	G	N	N	T	T
A/C	1	8670359	A	N	A	A	N	C	A	A	C	N	N	A	A
A/G	1	8670361	A	N	A	A	N	G	A	A	G	N	N	A	A
G/T	1	8709384	T	G	N	G	N	T	N	T	T	N	G	G	N
A/G	1	8746578	A	G	A	A	A	G	A	A	G	A	A	G	A
G/A	1	8759608	G	A	G	G	G	G	G	G	G	G	G	A	G
A/G	1	8828200	A	G	R	N	A	G	A	G	G	A	A	G	A
C/T	1	8828202	C	C	C	N	C	T	C	C	T	C	C	C	C
A/T	1	8828215	A	T	W	N	A	T	A	T	T	A	A	T	A
G/A	1	8851492	G	A	G	G	G	A	G	A	A	G	G	A	G
C/T	1	8923449	C	T	C	C	C	C	C	T	C	C	N	N	C
T/G	1	8948074	T	N	N	T	N	G	N	N	N	N	N	N	N
G/T	1	8960824	G	G	G	G	G	T	G	G	T	G	G	G	G
C/T	1	9053546	C	C	C	C	C	T	C	C	T	C	C	C	C
C/T	1	9057075	C	C	C	C	C	T	C	C	T	C	N	N	C
T/C	1	9065879	T	T	T	T	T	N	T	C	N	T	N	N	N
T/G	1	9084051	T	T	T	T	T	G	T	G	G	T	G	G	T
C/T	1	9084081	C	C	C	C	C	C	C	T	C	C	T	T	C
T/A	1	9117965	T	N	N	T	N	A	N	N	N	N	N	N	N
A/G	1	9234139	A	G	A	A	A	A	A	G	G	A	G	G	A
T/C	1	9256577	T	C	T	T	T	T	T	C	T	T	C	C	T
T/A	1	9321200	T	T	T	T	T	T	T	T	A	T	T	T	T
A/G	1	9340069	G	A	G	A	G	A	G	A	A	G	A	A	G
C/T	1	9357000	C	T	C	T	C	N	N	N	N	N	N	N	N
G/A	1	9476945	G	N	G	A	G	N	N	N	N	N	N	N	N
G/A	1	9642675	G	A	G	A	G	N	G	A	N	G	A	A	G
C/T	1	9675444	C	C	C	C	C	T	C	C	T	C	C	C	C
T/G	1	9787695	T	N	T	G	N	N	T	N	N	N	N	N	N
T/G	1	9787696	T	N	T	G	N	N	T	N	N	N	N	N	N
T/C	1	9787697	T	N	T	C	N	N	T	N	N	N	N	N	N
A/C	1	9787698	A	N	A	C	N	N	A	N	N	N	N	N	N
G/A	1	9795468	A	G	A	G	A	G	A	G	G	A	G	G	A
T/C	1	9811497	T	N	N	N	T	C	N	N	N	N	N	N	N
G/C	1	9817050	C	G	G	G	N	C	G	G	G	G	G	G	N
G/C	1	9817053	G	G	G	G	G	C	G	G	G	G	G	G	G
G/A	1	9835406	G	A	G	A	G	N	G	A	N	G	N	N	G
A/G	1	9835444	A	G	A	G	A	N	A	G	N	A	N	N	A
C/G	1	9980809	C	N	C	G	C	N	C	N	N	N	N	N	N
C/G	1	10020093	G	C	G	C	G	C	G	C	C	G	C	C	G
C/T	1	10020102	C	C	C	C	C	C	C	T	C	C	C	C	C
A/G	1	10020104	G	A	A	A	A	A	A	G	A	A	A	A	A
G/A	1	10020105	A	G	G	G	G	G	G	A	G	G	G	G	G
T/C	1	10020107	C	T	T	T	T	T	T	C	T	T	T	T	T
C/A	1	10020108	A	C	C	C	C	C	C	A	C	C	C	C	C
G/C	1	10020110	C	G	G	G	G	G	G	C	G	G	G	G	G
A/T	1	10020111	T	A	A	A	A	A	A	T	A	A	A	A	A
A/C	1	10020112	C	A	A	A	A	A	A	C	A	A	A	A	A
A/T	1	10020114	T	A	A	A	A	A	A	T	A	A	A	A	A
G/C	1	10020115	C	G	G	G	G	G	G	C	G	G	G	G	G
G/C	1	10020118	C	G	G	G	G	G	G	C	G	G	G	G	G
T/G	1	10020119	G	T	T	T	T	T	T	G	T	T	T	T	T
T/A	1	10020120	A	T	T	T	T	T	T	A	T	T	T	T	T
C/T	1	10078729	C	C	C	C	C	C	C	T	C	N	C	N	N
C/T	1	10102325	C	C	N	C	C	C	N	N	C	N	T	C	N
C/T	1	10136586	T	C	T	C	T	C	T	C	C	T	C	C	T
G/C	1	10140004	C	G	C	G	C	G	C	G	G	C	G	G	C
G/A	1	10140007	G	G	A	G	A	G	A	G	G	A	G	G	A
C/T	1	10140012	C	C	T	C	T	C	T	C	C	T	C	C	T
C/G	1	10140014	C	C	G	C	G	C	G	C	C	G	C	C	G
C/G	1	10140015	C	C	G	C	G	C	G	C	C	G	C	C	G
G/A	1	10140016	G	G	A	G	A	G	A	G	G	A	G	G	A
C/A	1	10140017	C	C	A	C	A	C	A	C	C	A	C	C	A
C/G	1	10140018	C	C	G	C	G	C	G	C	C	G	C	C	G
G/A	1	10140019	G	G	A	G	A	G	A	G	G	A	G	G	A
C/G	1	10140020	C	C	G	C	G	C	G	C	C	G	C	C	G
C/G	1	10140023	C	C	G	C	G	C	G	C	C	G	C	C	G
C/T	1	10140024	C	C	T	C	T	C	T	C	C	T	C	C	T
G/T	1	10140025	G	G	T	G	T	G	T	G	G	T	G	G	T
C/A	1	10140027	C	C	A	C	A	N	A	N	C	A	C	C	A
T/C	1	10140029	C	T	C	T	C	T	C	T	T	C	T	T	C
A/G	1	10140032	C	A	G	A	G	A	G	A	A	G	A	A	G
G/A	1	10140034	G	G	A	G	A	G	A	G	G	A	G	G	A
C/T	1	10140035	T	C	T	C	T	C	T	C	C	T	C	C	T
G/A	1	10166927	A	G	A	G	A	G	A	G	G	A	G	G	A
G/A	1	10198300	G	N	N	N	G	N	N	A	A	N	N	N	G
C/G	1	10211459	C	C	N	C	C	G	N	G	G	C	G	G	C
A/G	1	10241261	A	A	N	A	N	G	N	A	A	N	A	A	N
T/A	1	10275866	A	T	A	T	A	T	A	T	T	A	T	T	A
T/C	1	10288215	T	N	T	C	T	T	N	N	N	N	N	N	N
G/C	1	10291761	C	G	C	G	C	G	C	G	G	C	G	G	C
A/T	1	10296511	A	T	A	A	A	A	N	N	N	N	N	N	N
T/G	1	10299123	G	T	T	T	N	G	N	T	T	N	T	T	N
T/G	1	10299127	T	T	T	T	N	G	N	T	T	N	T	T	N
T/A	1	10299136	A	T	T	T	N	A	N	A	T	N	T	T	N
T/A	1	10299138	A	T	T	T	N	A	N	T	T	N	T	T	N
T/G	1	10299139	T	T	T	T	N	T	N	G	T	N	T	T	N
T/A	1	10299140	A	T	T	T	N	A	N	T	T	N	T	T	N
T/A	1	10299142	A	T	T	T	N	A	N	T	T	N	T	T	N
C/A	1	10305713	A	N	A	N	N	C	N	N	N	C	N	C	N
C/A	1	10330014	A	C	A	C	A	C	A	C	C	A	C	C	A
C/T	1	10330045	C	T	C	T	C	C	C	T	T	C	T	T	C
A/T	1	10330046	A	T	A	T	A	A	A	T	T	A	T	T	A
C/T	1	10330047	C	T	C	T	C	C	C	T	T	C	T	T	C
C/T	1	10330048	C	T	C	T	C	C	C	T	T	C	T	T	C
C/T	1	10330050	C	T	C	T	C	C	C	T	T	C	T	T	C
C/A	1	10330051	C	A	C	A	C	C	C	A	A	C	A	A	C
G/A	1	10330053	G	G	A	G	A	A	A	G	G	A	G	G	A
A/G	1	10330059	A	A	G	A	G	G	G	A	A	G	A	A	G
A/G	1	10330061	A	G	A	G	A	A	A	G	G	A	G	G	A
A/T	1	10330062	A	T	A	T	A	A	A	T	T	A	T	T	A
G/T	1	10330063	C	T	G	T	G	G	G	T	T	G	T	T	G
T/C	1	10332003	C	T	C	T	C	T	C	T	T	C	T	T	C
A/T	1	10368567	A	N	A	A	T	N	N	N	N	N	N	N	N
T/C	1	10368568	T	N	T	T	C	N	N	N	N	N	N	N	N
T/C	1	10368570	T	N	N	T	C	N	N	N	N	N	N	N	N
C/T	1	10400340	C	T	C	T	C	N	C	T	T	C	T	T	C
G/A	1	10438894	G	A	G	A	G	G	G	A	A	G	A	A	G
C/A	1	10471299	C	A	C	A	C	C	C	A	A	C	A	A	C
T/A	1	10471337	T	A	T	A	T	T	T	A	A	T	A	A	T
T/C	1	10471343	T	C	T	C	T	T	T	C	C	T	C	C	T
T/C	1	10560684	T	C	T	C	T	C	T	T	T	T	C	C	T
C/T	1	10585048	C	T	C	T	C	C	C	T	C	C	T	T	C
G/A	1	10628458	A	G	A	G	A	G	A	G	G	A	G	G	A
A/C	1	10714307	C	A	C	A	C	A	C	A	A	C	A	A	C
C/T	1	10714308	T	C	T	C	T	C	T	C	C	T	C	C	T
A/G	1	10803413	G	A	N	A	N	G	N	A	A	N	G	A	N
G/T	1	10822264	T	G	T	G	T	G	T	G	G	T	G	G	T
T/C	1	10831601	C	T	C	T	C	T	C	T	T	C	T	T	C
T/C	1	10904818	T	N	T	N	T	C	T	N	N	T	T	T	T
C/A	1	10911811	C	N	N	N	N	A	C	N	N	N	N	N	N
G/A	1	10944853	A	G	R	G	A	G	A	G	G	A	G	G	A
G/A	1	10947296	G	G	G	A	G	G	G	G	G	G	G	G	G
G/A	1	10997172	G	G	G	G	G	G	G	A	G	G	G	G	G
C/A	1	11007948	C	C	C	C	C	C	C	A	C	C	C	C	C
C/G	1	11007976	C	C	C	G	C	G	C	G	G	C	G	C	C
G/A	1	11007996	G	A	G	G	G	G	G	G	G	G	G	A	G
G/A	1	11008057	G	G	G	A	G	A	G	G	A	G	A	G	G
T/C	1	11012681	T	T	T	T	T	T	C	T	T	T	T	T	T
A/G	1	11071648	G	A	G	A	G	A	N	N	N	N	N	N	N
G/T	1	11071657	T	G	T	G	T	G	N	N	N	N	N	N	N
T/C	1	11078453	T	C	T	C	T	C	T	C	C	T	C	T	T
T/C	1	11078476	T	C	T	C	T	C	T	T	C	T	C	T	T
C/T	1	11081605	C	T	C	T	C	T	C	C	T	N	T	C	C
C/T	1	11081629	T	C	T	C	T	C	T	C	C	N	C	T	T
A/G	1	11094783	A	G	A	G	A	N	N	G	G	A	G	A	A
C/G	1	11112596	C	C	C	G	C	G	C	C	G	C	G	C	C
G/C	1	11166998	G	G	G	G	G	G	G	C	G	G	G	G	G
C/T	1	11208870	C	C	C	C	C	C	C	T	C	C	C	C	C
G/T	1	11208873	G	G	G	G	G	G	G	T	G	G	G	G	G
C/A	1	11232174	C	C	C	C	C	C	C	A	C	C	C	C	C
A/G	1	11261628	A	N	N	G	A	N	N	N	N	N	N	N	N
A/C	1	11308513	A	N	N	C	A	N	A	N	N	N	N	N	N
T/G	1	11308514	T	N	N	G	T	N	T	N	N	N	N	N	N
C/T	1	11310969	C	C	C	C	C	C	C	T	C	C	C	C	C
C/T	1	11310998	C	C	C	C	C	C	C	T	C	C	C	C	C
G/A	1	11361505	G	G	G	G	G	G	G	A	G	G	G	G	G
G/A	1	11361522	G	A	G	A	G	A	G	A	A	G	A	G	G
G/A	1	11378829	G	G	G	G	G	G	G	A	G	G	G	G	G
G/A	1	11383533	G	A	G	G	G	A	G	N	A	G	A	G	G
C/G	1	11383534	C	G	C	C	C	G	C	N	G	C	G	C	C
G/T	1	11389149	T	G	T	G	T	G	T	G	G	T	G	K	T
T/A	1	11389150	T	A	T	A	T	N	T	A	A	T	A	W	T
G/A	1	11409986	G	A	G	G	G	A	G	G	A	G	A	G	G
A/T	1	11409993	A	A	A	A	A	A	A	T	A	A	A	A	A
C/T	1	11437023	C	C	C	T	C	C	C	C	C	C	C	C	C
G/T	1	11460344	G	G	G	G	G	G	G	T	G	G	G	G	G
G/A	1	11498309	G	G	G	G	G	A	G	G	A	G	A	G	G
C/T	1	11498314	T	C	T	C	T	C	T	C	C	T	C	C	T
G/A	1	11498334	G	G	G	G	G	G	G	G	G	G	A	G	G
G/A	1	11498335	G	A	G	A	G	G	G	G	G	G	G	A	G
C/T	1	11498356	T	C	T	C	T	C	T	C	C	T	C	C	T
G/A	1	11498369	G	G	N	G	N	G	N	A	G	N	G	G	N
T/C	1	11498386	T	T	N	T	N	T	N	C	T	N	T	T	N
C/T	1	11519596	C	C	N	C	N	T	C	C	T	N	T	C	N
A/G	1	11519601	G	G	N	G	N	A	A	A	A	N	A	G	N
C/T	1	11519614	C	T	N	T	N	C	C	C	C	N	C	T	N
C/T	1	11519615	C	C	N	C	N	C	T	T	C	N	C	C	N
C/T	1	11519636	C	T	N	T	N	C	C	C	C	N	C	T	N
A/G	1	11519645	A	A	N	A	N	G	A	A	G	N	G	A	N
C/T	1	11591238	C	C	C	C	C	C	C	T	C	C	C	C	C
G/T	1	11611673	T	G	T	G	T	G	T	G	G	T	G	G	T
G/T	1	11614578	G	T	G	T	G	T	N	N	N	N	N	N	N
T/C	1	11670716	C	T	C	T	C	T	C	T	T	C	T	T	C
A/C	1	11670728	C	A	C	A	C	A	C	A	A	C	A	A	C
C/T	1	11670733	C	C	C	C	C	C	C	T	C	C	C	C	C
G/A	1	11670738	A	G	A	G	A	G	A	G	G	A	G	G	A
C/G	1	11686187	C	C	C	C	C	C	C	C	C	C	G	C	C
C/G	1	11686215	G	C	G	C	G	C	G	C	C	G	C	C	G
T/G	1	11699437	G	T	G	T	G	T	G	T	T	G	T	T	G
T/G	1	11777184	C	T	G	T	G	T	G	T	T	G	T	T	G
G/A	1	11794067	A	G	A	G	A	G	A	G	G	A	G	G	A
G/A	1	11794143	A	G	A	G	A	G	A	G	G	A	G	G	A
T/G	1	11797934	G	T	G	T	G	T	G	T	T	G	T	T	G
G/A	1	11858241	A	G	A	G	A	G	A	G	G	A	G	G	A
T/C	1	11858522	C	T	C	T	C	T	C	T	T	C	T	T	C
T/C	1	11858605	T	T	T	T	T	T	T	C	T	T	T	T	T
T/A	1	11864873	T	N	T	A	T	A	T	N	N	N	N	N	N
T/C	1	11894358	C	T	C	T	N	N	C	T	T	C	T	T	C
C/T	1	11894363	T	C	T	C	N	N	T	C	C	T	C	C	T
C/T	1	11971504	C	C	N	T	N	N	N	N	N	N	N	N	N
A/G	1	12057071	G	A	G	A	G	A	G	A	A	G	A	A	G
A/C	1	12083713	C	A	C	A	C	A	C	A	A	C	A	A	C
C/T	1	12143032	C	N	C	T	C	T	C	T	T	C	T	T	C
A/T	1	12174593	T	A	T	A	T	A	N	A	A	T	T	A	T
C/A	1	12174620	C	C	C	C	C	C	N	A	C	C	C	C	C
A/T	1	12174666	T	A	T	A	T	A	A	A	A	T	A	A	T
C/T	1	12174670	C	C	C	C	C	C	T	C	C	C	C	C	C
C/T	1	12174693	C	T	C	T	C	T	C	C	T	C	C	T	C
C/A	1	12246081	A	C	A	C	A	C	A	C	C	A	C	C	A
C/T	1	12297943	C	T	C	T	C	T	C	T	T	C	C	T	C
C/T	1	12405209	T	C	T	C	T	C	T	C	C	T	C	C	T
A/T	1	12469215	A	N	A	A	A	T	A	N	N	N	N	N	N
G/A	1	12518050	G	G	G	A	G	G	G	A	G	G	G	G	G
A/G	1	12518051	G	A	A	G	A	A	A	G	A	A	A	A	A
G/C	1	12518052	C	G	G	C	G	G	G	C	G	G	G	G	G
A/C	1	12518053	C	A	A	C	A	A	A	C	A	A	A	A	A
T/C	1	12518054	C	T	T	C	T	T	T	C	T	T	T	T	T
G/A	1	12518056	A	G	G	A	G	G	G	A	G	G	G	G	G
G/A	1	12518057	A	G	G	A	G	G	G	A	G	G	G	G	G
G/C	1	12551516	C	G	C	G	C	G	C	G	G	C	G	G	C
G/C	1	12564477	C	G	C	G	C	G	C	G	G	C	G	G	C
A/T	1	12564583	T	A	T	A	T	A	T	A	A	T	A	A	T
A/C	1	12564643	C	A	C	A	C	A	C	A	A	C	A	A	C
A/G	1	12569611	G	A	G	A	G	A	G	A	A	G	A	A	G
T/C	1	12578245	C	T	C	T	C	T	C	T	T	C	T	T	C
C/T	1	12578248	T	C	T	C	T	C	T	C	C	T	C	C	T
T/C	1	12578251	C	T	C	T	C	T	C	T	T	C	T	T	C
C/T	1	12580861	T	C	T	N	N	C	N	N	N	N	N	N	N
A/G	1	12580892	G	A	G	N	N	A	N	N	N	N	N	N	N
A/G	1	12695946	A	A	N	G	N	G	A	G	G	N	A	A	A
C/T	1	12744820	C	C	C	C	C	C	C	C	C	C	C	T	C
C/T	1	12753914	T	C	T	C	T	C	T	N	C	T	C	C	T
G/A	1	12754164	G	G	G	G	G	G	G	A	G	G	G	G	G
G/A	1	12757249	G	G	G	A	G	A	G	N	A	G	G	N	G
C/G	1	12766363	C	G	C	G	C	G	C	G	G	C	N	G	C
C/T	1	12766372	C	C	C	C	C	C	C	T	C	C	N	C	C
G/A	1	12774789	G	G	G	G	G	G	G	G	A	G	G	N	G
C/T	1	12774800	T	C	T	C	T	C	T	C	C	T	C	N	T
C/T	1	12774845	C	T	C	T	C	C	C	T	C	C	T	N	C
A/G	1	12814617	A	G	A	G	A	N	A	G	R	A	G	A	A
C/A	1	12814647	C	A	C	A	C	N	C	A	M	C	A	C	C
G/A	1	12851061	A	G	A	G	A	G	A	G	G	A	G	G	A
C/T	1	12859024	C	N	C	N	C	N	C	T	N	C	N	N	C
G/A	1	12909612	G	G	G	G	G	A	G	G	A	G	G	G	G
C/T	1	12939732	C	C	C	N	C	C	C	T	C	C	C	C	C
C/T	1	12939740	C	T	C	N	C	C	C	C	C	C	T	C	C
C/T	1	12939746	C	T	C	N	C	T	C	C	T	C	T	T	C
C/T	1	12999715	C	T	C	T	C	T	C	T	T	C	N	T	C
G/A	1	12999721	G	A	G	A	G	N	G	A	N	G	N	A	G
C/A	1	12999723	C	A	C	A	C	N	C	A	N	C	N	A	C
C/G	1	12999726	C	G	C	G	C	N	C	G	N	C	N	G	C
A/G	1	12999729	A	G	A	G	A	N	A	G	N	A	N	G	A
G/A	1	12999730	G	A	G	A	G	N	G	A	N	G	N	A	G
A/C	1	12999732	A	C	A	C	A	N	A	C	N	A	N	C	A
C/T	1	12999735	C	T	C	T	C	N	C	T	N	C	N	T	C
G/C	1	12999737	G	C	G	C	G	N	G	C	N	G	N	C	G
G/C	1	12999740	G	C	G	C	G	N	G	C	N	G	N	C	G
C/G	1	12999742	C	G	C	G	C	N	C	G	N	C	N	G	C
C/G	1	12999743	C	G	C	G	C	N	C	G	N	C	N	G	C
G/A	1	12999744	G	A	G	A	G	N	G	A	N	G	N	A	G
C/T	1	12999746	C	T	C	T	C	N	C	T	N	C	N	T	C
A/C	1	12999748	A	C	A	C	A	N	A	C	N	A	N	C	A
A/G	1	12999750	A	G	A	G	A	N	A	G	N	A	N	G	A
G/A	1	12999755	G	A	G	A	G	N	G	A	N	G	N	A	G
C/T	1	13037364	C	T	N	T	C	N	N	N	N	N	N	N	N
C/A	1	13117950	C	N	C	N	C	A	C	N	A	C	C	A	C
T/C	1	13123741	T	N	T	N	T	C	T	N	C	T	N	C	T
G/A	1	13144385	G	G	G	G	G	A	G	G	A	G	G	G	G
G/A	1	13144387	A	G	A	G	A	G	A	G	G	A	G	G	A
T/G	1	13144425	T	G	T	T	T	T	T	G	T	T	G	T	T
C/T	1	13200004	C	N	C	N	C	T	C	N	T	C	C	T	C
T/A	1	13273371	T	T	T	T	T	A	T	T	A	T	T	T	T
C/T	1	13288551	C	C	C	C	C	C	C	T	C	C	C	C	C
G/T	1	13290072	G	N	G	N	G	T	N	N	N	N	N	N	N
G/T	1	13290079	G	N	G	N	G	T	N	N	N	N	N	N	N
T/A	1	13333531	T	T	T	A	T	T	T	T	T	T	T	T	T
C/T	1	13378056	C	N	C	N	N	T	N	N	N	N	N	N	N
G/A	1	13396903	G	G	G	G	G	G	G	G	G	G	G	A	G
C/G	1	13407787	C	C	C	G	C	C	C	C	C	C	C	C	C
G/A	1	13412251	G	A	N	G	N	N	N	N	N	N	N	N	N
C/T	1	13412297	C	N	C	T	N	C	N	N	N	N	N	N	N
G/A	1	13423830	G	G	G	G	G	G	G	A	G	G	G	G	G
T/C	1	13423834	T	T	T	T	T	T	T	C	T	T	T	T	T
T/C	1	13423835	T	T	T	T	T	T	T	C	T	T	T	T	T
T/C	1	13423837	T	T	T	T	T	T	T	C	T	T	T	T	T
C/T	1	13423841	C	C	C	C	C	C	C	T	C	C	C	C	C
C/T	1	13423843	C	C	C	C	C	T	C	C	T	C	C	C	C
G/C	1	13423857	G	G	G	G	G	G	G	C	G	G	G	G	G
T/G	1	13423903	T	T	T	T	T	T	T	G	T	T	T	T	T
G/A	1	13423913	G	G	G	G	G	G	G	A	G	G	G	G	G
G/A	1	13438035	A	N	G	A	G	N	G	A	N	G	G	A	G
T/A	1	13438044	A	N	T	A	T	N	T	A	N	T	T	A	T
C/T	1	13438045	C	N	C	T	C	N	C	T	N	C	C	T	C
G/T	1	13438047	T	N	G	T	G	N	G	T	N	G	G	T	G
G/C	1	13438053	C	N	G	C	G	N	G	C	N	G	G	C	G
G/A	1	13438054	A	N	G	A	G	N	G	A	N	G	G	A	G
T/A	1	13438057	A	N	T	A	T	N	T	A	N	T	T	A	T
G/T	1	13438062	T	N	G	T	G	N	G	T	N	G	G	T	G
C/G	1	13438063	G	N	C	G	C	N	C	G	N	C	C	G	C
T/G	1	13438064	G	N	T	G	T	N	T	G	N	T	T	G	T
G/A	1	13438065	A	N	G	A	G	N	G	A	N	G	G	A	G
G/A	1	13438070	A	N	G	A	G	N	G	A	N	G	G	A	G
T/A	1	13438073	G	N	T	A	T	N	T	N	N	T	T	A	T
G/A	1	13438077	G	N	G	A	G	N	G	A	N	G	G	A	G
T/G	1	13443091	T	G	T	T	T	G	T	T	G	T	G	T	T
C/T	1	13443096	C	T	C	C	C	T	C	C	T	C	T	C	C
C/G	1	13453347	C	N	C	G	C	N	C	G	N	C	C	G	C
A/G	1	13459661	A	G	G	N	A	G	N	A	G	A	G	A	N
T/G	1	13594867	T	T	T	T	T	G	T	G	G	T	T	N	T
A/G	1	13594875	A	A	A	A	A	G	A	G	G	A	A	N	A
A/G	1	13594910	A	A	A	A	A	G	A	G	G	A	A	N	A
T/C	1	13713689	T	C	T	N	T	N	T	T	T	T	C	C	T
T/C	1	13713704	T	C	T	N	T	N	T	T	T	T	C	C	T
T/A	1	13713793	A	T	A	T	A	T	A	T	T	A	T	T	A
G/C	1	13713794	C	G	C	G	C	G	C	G	G	C	G	G	C
A/G	1	13713795	G	A	G	A	G	A	G	A	A	G	A	A	G
C/G	1	13713797	G	C	G	C	G	C	G	C	C	G	C	C	G
G/A	1	13713799	A	G	A	G	A	G	A	G	G	A	G	G	A
C/G	1	13713802	G	C	G	C	G	C	G	C	C	G	C	C	G
T/C	1	13713803	C	T	C	T	C	T	C	T	T	C	T	T	C
T/A	1	13713804	A	T	A	T	A	T	A	T	T	A	T	T	A
C/A	1	13713805	A	C	A	C	A	C	A	C	C	A	C	C	A
T/G	1	13713809	G	T	G	T	G	T	G	T	T	G	T	T	G
C/T	1	13713810	T	C	T	C	T	C	T	C	C	T	C	C	T
T/C	1	13713811	C	T	C	T	C	T	C	T	T	C	T	T	C
G/T	1	13713813	T	G	T	G	T	G	T	G	G	T	G	G	T
C/A	1	13713816	A	C	A	C	A	C	A	C	C	A	C	C	A
A/G	1	13713819	G	A	G	A	G	A	G	A	A	G	A	A	G
T/G	1	13713875	T	G	T	N	T	G	T	N	G	T	G	G	T
A/G	1	13713915	A	A	A	N	A	A	A	N	A	A	A	G	A
A/C	1	13808473	A	A	A	C	A	N	A	C	A	A	N	N	N
C/T	1	13808868	C	C	C	C	C	C	C	C	C	C	C	T	C
T/G	1	13808974	T	N	T	G	N	T	N	G	N	N	N	T	N
G/A	1	13957863	G	A	G	A	G	A	G	G	A	G	A	A	G
G/A	1	13991199	G	A	G	A	G	G	G	G	G	G	A	A	G
C/G	1	13991215	C	G	C	G	C	C	C	C	C	C	G	G	C
G/C	1	13991221	G	G	G	G	G	C	G	G	C	G	G	G	G
C/T	1	14009969	T	N	N	N	T	C	T	C	C	T	C	C	T
G/C	1	14019428	G	G	N	G	N	C	N	N	N	N	N	N	N
T/G	1	14019431	T	T	N	T	N	G	N	N	N	N	N	N	N
C/G	1	14019433	C	C	N	C	N	G	N	N	N	N	N	N	N
A/T	1	14019438	A	A	N	A	N	T	N	N	N	N	N	N	N
A/C	1	14019439	A	A	N	A	N	C	N	N	N	N	N	N	N
G/T	1	14019443	G	G	N	G	N	T	N	N	N	N	N	N	N
T/C	1	14047940	T	T	T	T	T	T	T	C	T	T	T	C	T
A/T	1	14059292	T	A	T	A	T	A	T	A	A	T	A	N	T
C/G	1	14059293	G	C	G	C	G	C	G	C	C	G	C	N	G
C/T	1	14059294	T	C	T	C	T	C	T	C	C	T	C	N	T
C/G	1	14059297	G	C	G	C	G	C	G	C	C	G	C	N	G
C/T	1	14059298	T	C	T	C	T	C	T	C	C	T	C	N	T
A/T	1	14059299	T	A	T	A	T	A	T	A	A	T	A	N	T
C/G	1	14059301	G	C	G	C	G	C	G	C	C	G	C	N	G
C/G	1	14059302	G	C	G	C	G	C	G	C	C	G	C	N	G
C/T	1	14059304	C	T	C	T	C	T	C	T	T	C	T	N	C
C/T	1	14059306	C	T	C	T	C	T	C	T	T	C	T	N	C
C/T	1	14059334	C	T	C	T	C	T	C	C	T	C	T	N	C
T/A	1	14102186	T	T	T	T	T	N	T	A	N	T	T	T	T
C/T	1	14152662	C	N	C	C	C	T	C	N	T	C	C	T	C
C/G	1	14152694	C	N	C	C	C	G	C	N	G	C	C	G	C
G/A	1	14210656	G	A	N	N	G	N	N	N	N	N	N	N	N
T/C	1	14210671	T	C	N	N	T	N	N	N	N	N	N	N	N
C/T	1	14228556	C	N	C	T	C	T	C	C	T	C	C	T	C
A/G	1	14228558	A	N	A	G	A	G	A	A	G	A	A	G	A
A/G	1	14228567	A	N	A	G	A	G	A	A	G	A	A	G	A
A/G	1	14228582	A	N	A	A	A	A	A	G	A	A	A	A	A
C/A	1	14228606	C	N	C	A	C	A	C	C	A	C	C	A	C
C/T	1	14229723	C	N	C	N	C	C	C	T	N	C	C	N	C
A/G	1	14229735	A	N	A	N	A	A	A	G	N	A	A	N	A
G/A	1	14229836	G	N	G	N	G	N	G	A	N	G	G	N	G
G/A	1	14229872	G	N	G	N	G	N	G	A	N	G	G	N	G
G/A	1	14234566	G	G	G	G	G	A	G	A	A	G	G	G	G
G/A	1	14237139	G	G	N	N	N	N	N	A	N	N	G	N	N
C/G	1	14267695	G	N	G	C	N	C	N	N	N	N	N	N	N
C/T	1	14299688	C	C	C	C	C	C	C	T	C	C	C	C	C
C/T	1	14311624	T	N	N	C	T	C	N	N	N	N	N	N	N
C/T	1	14311628	T	N	N	C	T	C	N	N	N	N	N	N	N
G/A	1	14347556	G	G	G	A	G	G	G	G	G	G	G	G	G
A/C	1	14355364	A	A	A	A	A	A	A	C	A	A	A	A	A
G/A	1	14356724	A	G	A	G	A	G	A	G	G	A	G	G	A
A/G	1	14378225	G	A	N	A	N	G	N	N	G	N	A	A	N
A/G	1	14407938	A	N	A	G	A	G	N	A	G	N	N	A	N
T/C	1	14444925	T	T	T	C	T	T	T	T	T	T	T	T	T
G/A	1	14460390	A	G	A	G	A	G	A	G	G	A	G	G	A
C/T	1	14485724	C	T	C	C	C	C	C	C	N	C	T	C	C
G/A	1	14486917	A	G	A	G	A	G	A	G	G	A	G	G	A
C/A	1	14533504	C	N	C	C	C	C	A	C	C	C	N	C	C
C/A	1	14533512	C	N	C	A	C	C	C	C	C	C	N	C	C
T/C	1	14533519	T	N	T	T	T	C	C	C	C	T	N	C	T
C/T	1	14541686	C	C	N	T	N	N	N	N	N	N	N	N	N
G/A	1	14586301	G	G	N	G	G	A	G	G	G	G	G	N	G
T/C	1	14586312	T	C	N	C	T	T	T	C	T	T	C	N	T
C/T	1	14586318	C	C	N	C	C	C	C	T	C	C	C	N	C
A/G	1	14586320	G	A	N	A	A	A	A	G	A	A	A	N	A
G/C	1	14586321	C	G	N	G	G	G	G	C	G	G	G	N	G
A/G	1	14586322	G	A	N	A	A	A	A	G	A	A	A	N	A
T/A	1	14586323	A	T	N	T	T	T	T	A	T	T	T	N	T
C/A	1	14586324	A	C	N	C	C	C	C	A	C	C	C	N	C
G/A	1	14586325	A	G	N	G	G	G	G	A	G	G	G	N	G
G/A	1	14586326	A	G	N	G	G	G	G	A	G	G	G	N	G
G/A	1	14586331	A	G	N	G	G	G	G	A	G	G	G	N	G
C/A	1	14586332	A	C	N	C	C	C	C	A	C	C	C	N	C
G/T	1	14586333	T	G	N	G	G	G	G	T	G	G	G	N	G
G/A	1	14586334	A	G	N	G	G	G	G	A	G	G	G	N	G
C/G	1	14586337	G	C	N	C	C	C	C	G	C	C	C	N	C
A/G	1	14586338	G	A	N	A	A	A	A	G	A	A	A	N	A
G/A	1	14586339	A	G	N	G	G	G	G	A	G	G	G	N	G
C/A	1	14586340	A	C	N	C	C	C	C	A	C	C	C	N	C
G/A	1	14681584	G	G	G	G	G	G	G	A	G	G	G	G	G
A/T	1	14681592	A	T	A	T	A	A	A	T	T	A	T	T	A
G/A	1	14701982	G	A	N	N	N	N	N	N	N	N	N	G	N
G/A	1	14724784	G	N	G	N	G	G	G	G	A	G	N	N	G
A/G	1	14772891	A	N	N	G	A	N	A	N	N	N	N	N	N
T/C	1	14786096	T	T	T	C	T	T	T	C	T	T	T	C	T
T/A	1	14786101	T	T	T	T	T	T	T	T	A	T	T	T	T
G/A	1	14790276	G	G	G	A	G	G	G	A	G	G	G	A	G
G/T	1	14886744	G	G	G	G	G	G	G	N	N	G	G	T	G
T/G	1	14886745	T	T	T	T	T	T	T	N	N	T	T	G	T
C/G	1	14886751	C	C	C	G	C	C	C	N	N	C	C	C	C
A/G	1	14886763	A	G	A	G	A	A	A	N	N	A	G	A	A
C/G	1	14940873	C	G	N	N	N	N	C	C	C	N	G	C	N
C/T	1	14940911	C	T	N	N	N	N	N	N	C	N	T	C	N
G/A	1	14940914	G	G	N	N	N	N	N	N	G	N	G	A	N
C/G	1	14940958	C	G	C	C	C	C	C	C	G	C	G	G	C
A/G	1	14941013	A	G	A	G	A	A	A	G	G	A	G	G	A
A/T	1	14941259	A	N	A	T	N	N	N	N	N	N	N	N	N
T/C	1	14941260	T	N	T	C	N	N	N	N	N	N	N	N	N
G/T	1	14941262	G	N	G	T	N	N	N	N	N	N	N	N	N
C/T	1	15053352	C	C	N	N	N	C	C	T	N	C	C	N	C
C/G	1	15133565	C	G	C	G	C	C	C	C	G	C	G	G	C
G/T	1	15166921	G	G	N	G	N	N	N	G	G	N	G	T	N
G/A	1	15166933	G	G	N	G	N	N	N	G	A	N	G	G	N
C/A	1	15168755	C	N	N	A	N	C	N	N	N	N	N	N	N
T/G	1	15168756	T	N	N	G	N	T	N	N	N	N	N	N	N
C/T	1	15168764	C	N	N	T	N	C	N	N	N	N	N	N	N
G/A	1	15168777	G	N	N	A	N	G	N	N	N	N	N	N	N
T/C	1	15168789	T	N	N	C	N	T	N	N	N	N	N	N	N
G/A	1	15179009	A	G	N	G	N	N	G	A	G	N	G	N	N
T/C	1	15217541	T	C	T	C	T	T	T	C	C	T	C	C	T
G/A	1	15217566	G	A	G	A	G	G	G	A	A	G	A	A	G
T/C	1	15217619	T	C	T	C	T	T	T	C	C	T	C	C	T
T/G	1	15253940	T	N	T	G	T	T	N	N	N	N	N	N	N
T/G	1	15253965	T	N	T	G	T	T	N	N	N	N	N	N	N
A/G	1	15283470	A	G	A	A	A	A	A	A	G	A	G	G	A
C/G	1	15283480	C	G	C	C	C	C	C	C	G	C	G	G	C
T/C	1	15286439	T	N	T	T	T	T	T	C	N	T	N	N	T
G/A	1	15360266	G	A	G	A	G	G	G	A	A	G	A	A	G
T/C	1	15360362	T	C	T	C	T	T	T	C	C	T	C	C	T
A/G	1	15394539	A	A	A	G	A	A	A	G	G	A	A	G	A
A/G	1	15394546	A	A	A	G	A	A	A	G	G	A	A	G	A
G/A	1	15394584	G	G	G	A	G	G	G	A	A	G	G	A	G
T/C	1	15394877	T	T	T	C	T	T	T	N	N	T	T	N	T
G/A	1	15402813	G	N	N	A	G	G	N	N	N	N	N	N	N
C/A	1	15417024	C	C	C	C	C	C	C	C	C	C	C	A	C
C/T	1	15422044	C	N	C	N	C	C	C	T	N	C	N	N	C
G/A	1	15422050	G	N	G	N	G	G	G	A	N	G	N	N	G
T/G	1	15440503	T	G	T	G	T	T	T	G	G	T	G	N	T
A/G	1	15445804	A	G	A	G	A	A	A	A	G	A	G	G	A
C/T	1	15445821	C	C	C	C	C	C	C	T	C	C	C	C	C
A/G	1	15445897	A	G	A	G	A	A	A	G	G	A	G	G	A
G/A	1	15547934	G	G	G	G	G	G	G	A	G	G	G	G	G
T/C	1	15547952	T	C	T	C	T	T	T	C	C	T	C	C	T
T/C	1	15547958	T	C	T	C	T	T	T	T	C	T	C	C	T
C/T	1	15547971	C	C	C	C	C	C	C	T	C	C	C	C	C
C/T	1	15582545	C	T	C	T	C	C	C	C	T	C	T	T	C
A/C	1	15582563	A	C	A	C	A	A	A	A	C	A	C	C	A
A/C	1	15618294	A	A	N	C	A	N	N	N	N	N	N	N	N
T/C	1	15645099	T	C	T	C	T	T	T	T	C	T	C	C	T
A/G	1	15678545	A	N	A	N	A	A	A	A	G	A	A	N	A
C/T	1	15716473	C	C	C	C	C	C	C	T	N	C	C	C	C
C/T	1	15803392	C	N	N	N	N	N	N	T	C	N	N	N	N
T/C	1	15848295	T	N	T	N	T	T	T	C	T	T	T	N	T
C/A	1	15848322	C	N	C	N	C	C	A	C	C	C	C	N	C
C/T	1	15848326	T	N	C	N	C	C	T	C	C	C	C	N	C
G/T	1	15848327	T	N	G	N	G	G	T	G	G	G	G	N	G
G/C	1	15848328	C	N	G	N	G	G	C	G	G	G	G	N	G
T/A	1	15848330	A	N	T	N	T	T	A	T	T	T	T	N	T
G/C	1	15848333	C	N	G	N	G	G	C	G	G	G	G	N	G
G/A	1	15848336	A	N	G	N	G	G	A	G	G	G	G	N	G
G/A	1	15848337	A	N	G	N	G	G	A	G	G	G	G	N	G
C/T	1	15859533	C	C	C	T	C	C	C	C	C	C	C	C	C
T/C	1	15863466	T	C	N	C	T	N	T	T	T	T	C	C	N
G/A	1	15863470	G	G	N	G	G	N	G	A	G	G	G	G	N
C/T	1	15863486	C	T	N	T	C	N	C	C	C	C	T	T	N
C/T	1	15890322	C	N	C	N	C	C	C	T	T	C	N	N	C
A/G	1	15934761	A	G	A	G	A	A	A	A	A	A	G	G	A
G/A	1	15934765	G	G	G	G	G	G	G	G	A	G	G	G	G
A/C	1	15959217	A	C	A	C	A	A	A	A	A	A	C	C	A
T/C	1	15959275	T	C	T	C	T	T	T	T	T	T	C	C	T
C/T	1	15959276	C	T	C	T	C	C	C	C	C	C	T	T	C
A/C	1	15959396	A	C	A	C	A	A	A	A	A	A	C	C	A
T/C	1	15959399	T	C	T	C	T	T	T	T	T	T	C	T	T
A/G	1	15959403	A	G	A	G	A	A	A	A	A	A	G	G	A
A/G	1	15959410	A	G	A	G	A	A	A	A	A	A	G	G	A
C/T	1	16082372	C	T	N	T	N	C	N	N	N	N	N	N	N
A/G	1	16117607	A	G	A	G	A	A	A	G	G	A	G	G	A
A/C	1	16117613	A	A	A	C	A	A	A	A	A	A	A	A	A
C/T	1	16155429	C	C	C	C	C	C	C	C	T	C	C	C	C
C/T	1	16155460	C	C	C	C	C	C	C	C	T	C	C	C	C
G/A	1	16155463	G	G	G	G	G	G	G	G	A	G	G	G	G
G/T	1	16279911	G	T	G	T	G	G	G	G	N	G	T	T	G
G/A	1	16458668	G	G	G	G	G	G	G	G	A	G	G	G	G
C/T	1	16474778	C	C	C	C	C	C	C	T	T	C	C	C	C
G/A	1	16495292	G	G	G	G	G	G	G	A	G	G	G	G	G
A/G	1	16506607	A	G	A	G	A	A	A	A	G	A	G	G	A
C/T	1	16520513	C	C	C	C	C	C	C	T	T	C	C	C	C
G/T	1	16520606	G	G	G	G	G	G	G	G	T	G	G	G	G
T/C	1	16520729	T	T	T	T	T	T	T	C	C	T	T	T	T
A/G	1	16520952	A	A	A	A	A	A	A	G	G	A	A	A	A
C/A	1	16567394	C	N	C	N	C	C	C	A	A	C	N	N	C
A/G	1	16653032	A	G	A	N	A	A	A	N	N	A	G	N	A
C/T	1	16656762	C	N	C	N	C	C	C	C	T	C	N	N	C
G/A	1	16656776	G	N	G	N	G	G	G	G	A	G	N	N	G
A/G	1	16701952	A	G	A	G	A	A	A	N	G	A	G	G	A
T/C	1	16701953	T	C	T	C	T	T	T	N	C	T	C	C	T
C/T	1	16701982	C	T	C	T	C	C	C	N	C	C	T	T	C
G/A	1	16716366	G	A	N	G	N	N	N	N	N	N	N	N	N
A/T	1	16878830	A	N	N	N	A	N	T	N	N	N	N	N	N
G/A	1	16931677	G	A	G	G	G	G	G	G	G	G	A	A	G
G/A	1	16994773	C	N	N	N	A	N	G	N	N	N	G	N	G
C/T	1	16999565	C	C	C	N	C	C	C	C	T	C	C	C	C
C/T	1	16999586	C	T	C	N	C	C	C	C	C	C	C	C	C
G/A	1	16999627	G	G	N	N	N	N	N	N	N	N	G	A	N
A/G	1	17041277	A	N	A	G	N	A	N	N	N	N	N	N	N
C/A	1	17041281	C	N	C	A	N	C	N	N	N	N	N	N	N
G/A	1	17050369	G	A	N	A	G	G	G	N	A	G	N	A	G
A/G	1	17060740	G	N	N	A	N	G	G	A	A	A	N	A	G
C/T	1	17135353	C	T	N	N	N	N	N	N	N	N	T	C	N
C/T	1	17135397	C	C	N	N	N	N	N	N	N	N	C	T	N
G/A	1	17148338	G	A	G	G	N	G	N	N	N	N	N	N	N
G/A	1	17148348	G	G	G	A	N	G	N	N	N	N	N	N	N
G/A	1	17148355	G	A	G	G	N	G	N	N	N	N	N	N	N
A/T	1	17148378	A	T	A	A	N	A	N	N	N	N	N	N	N
T/C	1	17150977	T	N	T	N	T	T	T	T	C	T	N	T	T
G/A	1	17151013	G	N	G	N	G	G	G	A	G	G	N	G	G
C/T	1	17151017	C	N	C	N	C	C	C	T	C	C	N	C	C
G/A	1	17151021	G	N	G	N	G	G	G	G	A	G	N	G	G
C/T	1	17161285	C	C	C	C	C	C	C	C	T	C	C	C	C
G/A	1	17223957	G	N	G	A	G	G	G	G	G	G	G	A	G
C/T	1	17223961	C	N	C	C	C	C	C	C	T	C	C	C	C
C/T	1	17224001	C	N	C	C	C	C	C	C	C	C	C	T	C
T/C	1	17224028	T	N	T	C	T	T	T	C	C	T	Y	C	T
G/A	1	17224030	G	N	G	A	G	G	G	A	A	G	R	A	G
T/G	1	17224031	T	N	T	G	T	T	T	G	G	T	K	G	T
C/A	1	17224033	C	N	C	A	C	C	C	A	A	C	M	A	C
A/G	1	17224035	A	N	A	G	A	A	A	G	G	A	R	G	A
T/C	1	17224050	T	N	T	C	T	T	T	C	C	T	Y	C	T
T/A	1	17224051	T	N	T	A	T	T	T	A	A	T	W	A	T
G/A	1	17224054	G	N	G	A	G	G	G	A	A	G	R	A	G
T/A	1	17224055	T	N	T	A	T	T	T	A	A	T	W	A	T
A/G	1	17230841	A	G	A	G	A	A	A	G	G	A	G	G	A
G/A	1	17245812	G	G	N	G	G	G	G	A	A	G	G	N	G
G/A	1	17321830	G	G	G	A	G	G	G	G	G	G	G	G	G
G/C	1	17323475	G	G	G	G	G	G	C	G	G	G	G	G	G
C/A	1	17353057	C	C	C	C	N	C	C	C	A	C	N	N	C
G/A	1	17450329	G	A	G	N	N	G	N	N	N	N	N	N	N
A/C	1	17466109	A	C	A	C	A	A	A	C	C	A	C	C	A
C/G	1	17482849	C	G	C	G	C	C	C	G	C	C	G	G	C
C/T	1	17487795	C	N	C	T	C	N	N	N	N	N	N	N	N
T/A	1	17507355	T	N	T	A	N	T	N	N	N	N	N	N	N
G/A	1	17512078	G	A	G	A	G	G	G	G	G	G	A	A	G
T/C	1	17542013	T	C	N	N	T	T	N	C	N	T	C	N	T
G/A	1	17564827	G	N	N	A	N	G	N	N	N	N	N	N	N
A/G	1	17564828	A	N	N	G	N	A	N	N	N	N	N	N	N
G/A	1	17569727	G	N	G	G	G	G	G	A	G	G	N	N	G
G/A	1	17569737	G	N	G	A	G	G	G	A	A	G	N	N	G
C/T	1	17569746	C	N	C	T	C	C	C	T	T	C	N	N	C
T/A	1	17569749	T	N	T	A	T	T	T	A	A	T	N	N	T
G/A	1	17571379	G	N	N	N	G	G	G	N	N	G	N	A	G
G/A	1	17571404	G	N	N	N	G	G	G	N	N	G	N	A	G
C/T	1	17595179	C	N	C	C	C	C	C	C	C	C	C	T	C
G/A	1	17595193	G	N	G	G	G	G	G	G	G	G	G	A	G
T/C	1	17693149	T	C	T	N	T	T	T	N	C	T	N	N	T
T/C	1	17693181	T	C	T	N	T	T	T	N	C	T	N	N	T
G/C	1	17695678	G	G	G	C	N	G	G	G	G	G	G	G	G
G/A	1	17695732	G	G	G	G	N	N	G	G	A	G	N	G	G
C/G	1	17709286	C	N	C	N	G	N	N	N	N	N	N	N	N
A/C	1	17709287	A	N	A	N	C	N	N	N	N	N	N	N	N
T/C	1	17709288	T	N	T	N	C	N	N	N	N	N	N	N	N
G/C	1	17709289	G	N	G	N	C	N	N	N	N	N	N	N	N
C/T	1	17790522	C	C	C	C	C	C	C	T	C	C	C	C	C
T/C	1	17798754	T	T	T	T	T	T	T	T	C	T	T	T	T
C/A	1	17798757	C	A	C	C	C	C	C	C	C	C	A	A	C
T/C	1	17798758	T	C	T	T	T	T	T	T	T	T	C	C	T
G/C	1	17809131	G	C	G	C	G	G	G	N	N	G	C	C	G
G/A	1	17809134	G	A	G	A	G	G	G	N	N	G	A	A	G
A/G	1	17809136	A	G	A	G	A	A	A	N	N	A	G	G	A
G/T	1	17809142	G	G	G	T	G	G	G	N	N	G	G	G	G
C/G	1	17836417	C	G	C	G	C	C	C	C	C	C	G	G	C
G/T	1	17847031	G	N	G	G	N	G	G	T	G	G	G	N	G
T/G	1	17855445	T	N	N	G	T	T	N	N	N	N	N	N	N
C/T	1	17886816	C	N	N	N	N	N	N	T	C	N	N	N	N
C/T	1	17913839	C	T	C	T	C	C	C	T	T	C	T	T	C
C/T	1	17913842	C	C	C	C	C	C	C	C	C	C	C	T	C
C/A	1	17913854	C	C	C	C	C	C	C	A	C	C	C	C	C
T/C	1	17913863	T	C	T	C	T	T	T	T	T	T	C	C	T
A/T	1	17913868	A	T	A	A	A	A	A	A	A	A	T	A	A
G/A	1	17913869	G	A	G	G	G	G	G	G	G	G	A	G	G
A/G	1	17960685	A	G	A	G	A	A	A	A	A	A	G	A	A
C/T	1	17968454	C	C	C	C	C	C	C	C	C	C	C	T	C
G/A	1	17968467	G	G	G	G	G	G	G	A	G	G	G	G	G
G/A	1	17977070	G	G	G	G	G	G	G	G	G	G	G	A	G
G/T	1	18012194	G	G	N	G	N	N	G	T	G	N	G	G	N
G/T	1	18074008	G	G	G	G	G	T	G	G	G	G	G	G	G
G/A	1	18089575	G	G	G	G	G	G	G	G	A	G	G	G	G
C/G	1	18205544	C	C	C	C	C	C	C	G	C	C	C	C	C
T/C	1	18205582	T	C	T	C	T	T	T	C	C	T	C	C	T
G/A	1	18259560	G	G	G	G	G	G	G	G	G	G	G	A	G
T/C	1	18262731	T	C	T	C	T	T	T	C	C	T	C	C	T
A/G	1	18284709	A	G	A	G	A	A	A	A	A	A	G	A	A
C/T	1	18349932	C	N	C	N	C	N	N	N	N	C	N	T	N
T/C	1	18353169	T	C	T	C	T	T	T	C	C	T	C	N	T
G/A	1	18357147	G	G	N	G	N	N	N	N	A	N	G	N	N
T/C	1	18357178	C	T	N	T	N	N	N	N	C	N	T	N	N
C/T	1	18373240	C	N	C	N	C	C	C	T	T	C	C	N	C
G/A	1	18373265	G	G	G	G	G	G	G	G	A	G	G	G	G
A/G	1	18373271	A	G	A	G	A	A	A	G	G	A	G	G	A
T/C	1	18379010	T	C	T	C	T	N	T	C	C	T	Y	C	T
G/A	1	18418261	G	G	G	G	G	G	G	G	A	G	G	N	G
T/C	1	18449155	T	T	T	T	T	T	T	C	N	T	T	T	T
A/G	1	18483432	A	N	A	G	N	A	N	N	N	N	N	N	N
T/G	1	18590092	T	T	G	T	T	T	T	G	T	G	T	T	T
C/T	1	18593943	T	N	C	C	T	N	N	N	N	N	N	N	N
G/A	1	18624978	G	N	G	A	G	G	G	N	N	G	N	A	G
C/A	1	18675749	C	C	C	C	C	C	C	A	C	C	C	C	C
C/T	1	18708331	C	C	C	N	C	C	C	T	C	C	C	C	C
A/T	1	18708384	A	A	A	A	A	A	A	T	A	A	A	A	A
G/A	1	18720951	G	G	G	A	G	G	G	G	G	G	G	A	G
A/T	1	18720964	A	T	A	T	A	A	A	T	T	A	T	T	A
C/G	1	18721034	C	C	C	G	C	C	C	C	C	C	C	G	C
T/A	1	18721045	T	A	T	A	T	T	T	A	A	T	A	A	T
A/T	1	18721048	A	T	A	A	A	A	A	T	T	A	T	A	A
A/G	1	18721554	A	G	R	G	A	A	A	G	G	A	G	G	A
G/A	1	18721828	G	G	G	G	G	G	G	A	G	G	G	G	G
A/T	1	18721848	A	A	A	A	A	A	A	T	A	A	A	A	A
T/C	1	18721849	T	T	T	T	T	T	T	C	T	T	T	T	T
G/A	1	18721851	G	G	G	G	G	G	G	A	G	G	G	G	G
A/G	1	18752239	A	A	N	A	N	N	N	G	A	N	A	A	N
C/T	1	18752240	C	C	N	C	N	N	N	T	C	N	C	C	N
G/A	1	18752277	G	G	N	G	N	N	N	A	G	N	G	G	N
A/C	1	18791767	A	A	A	A	A	A	A	C	A	A	A	A	A
A/C	1	18791770	A	A	A	A	A	A	A	C	A	A	A	A	A
A/T	1	18791793	A	A	A	A	A	A	A	T	A	A	A	A	A
G/A	1	18791796	G	A	G	A	G	G	G	G	G	G	A	G	G
G/A	1	18791816	G	A	G	A	G	G	G	G	G	G	A	G	G
G/T	1	18791820	T	G	T	G	T	G	G	G	T	T	G	G	T
A/G	1	18861692	A	G	G	G	A	A	R	N	A	A	G	G	A
A/T	1	18884052	A	N	N	A	A	N	T	N	N	N	N	N	N
G/A	1	18890784	G	A	G	A	G	G	G	N	G	G	A	A	G
T/C	1	18993964	T	T	T	T	T	T	T	C	T	T	T	T	T
T/C	1	19006739	T	T	T	T	T	C	C	C	T	T	T	T	T
T/A	1	19028443	T	N	N	N	T	A	N	N	N	N	N	N	N
C/T	1	19114872	C	C	C	C	C	C	C	T	C	C	C	C	C
G/C	1	19167243	G	C	G	C	G	G	N	N	N	N	N	N	N
C/A	1	19167280	C	C	C	C	C	A	N	N	N	N	N	N	N
A/C	1	19167281	A	A	A	A	A	C	N	N	N	N	N	N	N
C/T	1	19207660	C	N	C	T	N	N	N	N	N	N	N	N	N
G/A	1	19209189	G	N	N	N	G	A	N	N	N	N	N	N	N
C/T	1	19209196	C	N	N	N	C	T	N	N	N	N	N	N	N
C/A	1	19285316	C	C	C	C	C	C	C	A	C	C	C	C	C
G/A	1	19285324	G	G	G	G	G	G	G	A	G	G	G	G	G
T/C	1	19285386	T	T	T	T	T	T	T	C	T	T	T	T	T
C/T	1	19285389	C	C	C	C	C	C	C	C	C	C	C	T	C
T/C	1	19285395	T	C	T	C	T	T	T	C	T	T	C	C	T
G/A	1	19285404	G	A	G	A	G	G	G	G	G	G	A	G	G
A/G	1	19286799	G	A	A	A	A	A	A	G	A	A	A	A	A
T/G	1	19286800	G	T	T	T	T	T	T	G	T	T	T	T	T
T/C	1	19300253	T	C	T	C	T	T	T	T	T	T	C	T	T
C/T	1	19300266	C	C	C	C	C	C	C	C	C	C	C	T	C
C/T	1	19300267	C	C	C	C	C	C	C	T	C	C	C	C	C
A/G	1	19300268	A	G	A	G	A	A	A	A	A	A	G	A	A
C/T	1	19300355	C	T	C	T	C	C	C	T	C	C	T	T	C
T/A	1	19301120	T	N	T	A	N	T	N	N	N	N	N	N	N
A/G	1	19324266	A	N	N	N	N	N	A	G	N	A	N	G	N
T/C	1	19324313	T	N	N	N	N	N	T	C	N	T	N	C	N
C/G	1	19360053	C	G	C	G	C	C	C	N	C	C	G	C	C
C/A	1	19405278	C	C	C	C	C	C	C	C	C	C	C	A	C
G/A	1	19507573	G	G	G	G	G	G	G	A	G	G	G	G	G
C/T	1	19510215	C	C	C	C	C	C	C	T	C	C	C	C	C
T/A	1	19534966	T	N	T	A	T	A	N	N	N	N	N	N	N
T/G	1	19641085	T	T	T	T	G	N	N	N	N	N	N	N	N
A/T	1	19641089	A	A	A	A	T	N	N	N	N	N	N	N	N
T/A	1	19708317	T	A	T	A	T	N	N	N	N	N	N	N	N
A/G	1	19723767	A	G	N	A	N	N	N	N	N	N	N	N	N
C/T	1	19785918	C	N	N	C	C	T	N	N	N	N	N	N	N
A/G	1	19785924	A	N	N	A	A	G	N	N	N	N	N	N	N
A/G	1	19785958	A	N	N	A	A	G	N	N	N	N	N	N	N
G/A	1	19785961	G	N	N	G	G	A	N	N	N	N	N	N	N
T/G	1	20049556	T	G	T	T	T	T	T	G	T	T	G	G	T
G/A	1	20083207	G	N	G	G	G	A	G	N	G	G	G	N	G
A/G	1	20142038	G	A	N	N	N	G	N	N	G	N	A	A	N
A/G	1	20142047	G	A	N	N	N	G	N	N	G	N	A	A	N
A/G	1	20248931	A	G	A	A	A	A	A	G	A	A	G	G	A
G/A	1	20260464	G	A	G	G	G	G	G	G	G	G	A	A	G
A/C	1	20333268	A	A	N	C	N	N	C	A	A	C	N	A	N
A/G	1	20333269	A	G	N	A	N	N	A	G	G	A	N	G	N
C/G	1	20336507	C	G	C	C	C	G	C	G	C	C	G	G	C
G/C	1	20336510	G	C	G	G	G	G	G	C	G	G	C	C	G
C/G	1	20363714	C	G	C	C	C	C	C	G	C	C	G	G	C
C/G	1	20363717	C	G	C	C	C	C	C	G	C	C	G	G	C
T/C	1	20363730	T	C	T	T	T	T	T	C	T	T	C	C	T
G/T	1	20363926	G	T	G	G	G	G	G	T	G	G	T	T	G
G/A	1	20364208	G	A	N	G	N	N	N	N	N	N	N	N	N
C/G	1	20452579	C	G	C	C	C	C	N	G	C	C	G	C	C
C/T	1	20502341	C	C	C	T	C	T	C	C	T	C	C	T	C
G/A	1	20529119	G	A	G	G	G	G	G	A	G	G	A	G	G
C/T	1	20529172	C	T	N	N	N	N	N	N	N	C	T	C	C
C/T	1	20577459	C	T	C	T	C	C	C	T	C	C	T	C	C
G/A	1	20595770	G	N	G	A	G	N	G	N	N	G	A	N	N
C/T	1	20603211	T	C	T	C	T	C	T	C	C	T	C	C	T
C/T	1	20603224	C	T	C	T	C	C	C	T	C	C	T	C	C
G/C	1	20620896	G	C	G	C	G	N	G	C	G	G	C	G	G
T/C	1	20620934	T	C	T	C	T	N	T	C	T	T	C	T	T
A/T	1	20628330	A	A	A	A	A	T	A	A	T	A	A	T	A
A/G	1	20628409	G	A	G	A	G	A	G	A	A	G	A	A	G
A/T	1	20631300	A	A	A	A	A	T	A	A	T	A	A	T	A
A/G	1	20640401	A	A	A	A	A	G	A	A	G	A	A	G	A
A/G	1	20644934	A	G	A	G	A	A	A	G	A	N	G	A	A
G/A	1	20714791	G	A	G	A	G	G	G	A	G	G	A	A	G
T/C	1	20714793	T	C	T	C	T	T	T	C	T	T	C	C	T
T/G	1	20714798	T	G	T	G	T	T	T	G	T	T	G	G	T
A/G	1	20734552	A	N	N	N	A	G	A	N	G	A	N	N	A
C/T	1	20740992	C	N	N	T	C	N	N	N	N	N	N	N	N
C/T	1	20852978	C	C	N	C	N	C	T	C	C	C	C	C	N
G/A	1	20853002	G	G	N	G	N	G	A	G	G	G	G	G	N
G/A	1	20870481	G	N	N	A	N	G	G	N	N	N	N	N	N
C/T	1	20870484	C	N	N	C	N	T	C	N	N	N	N	N	N
C/T	1	20870514	C	N	N	T	N	C	C	N	N	N	N	N	N
C/T	1	20881999	C	N	C	C	T	N	N	N	N	N	N	N	N
C/A	1	20904697	C	A	C	A	C	C	C	A	C	C	A	A	C
T/C	1	20908374	C	T	C	T	C	T	C	T	T	C	T	T	C
G/A	1	20936106	G	A	G	A	G	G	G	A	G	G	A	A	G
A/G	1	21012041	A	G	N	G	A	N	A	G	N	A	G	N	A
G/A	1	21019480	G	N	N	G	A	G	N	N	N	N	N	N	N
A/G	1	21019483	A	N	N	A	G	A	N	N	N	N	N	N	N
A/C	1	21019485	A	N	N	A	C	A	N	N	N	N	N	N	N
C/T	1	21019486	C	N	N	C	T	C	N	N	N	N	N	N	N
G/T	1	21033947	G	T	N	N	G	G	N	N	N	N	N	N	N
C/A	1	21033949	C	A	N	N	C	C	N	N	N	N	N	N	N
G/A	1	21037035	G	N	G	A	N	N	G	N	N	N	N	N	N
C/T	1	21082169	C	C	C	C	C	T	C	C	T	C	C	T	C
C/T	1	21241063	T	C	T	C	T	N	T	C	C	T	C	C	T
C/T	1	21265875	C	N	N	T	C	N	N	N	N	N	N	N	N
G/A	1	21361347	G	A	G	N	G	G	G	A	A	G	A	N	G
T/C	1	21361500	T	T	T	T	T	N	T	T	T	T	T	C	T
C/T	1	21361509	C	T	C	T	C	N	C	T	T	C	T	C	C
A/G	1	21385534	A	G	A	G	A	A	A	G	G	A	G	A	A
C/T	1	21390936	C	N	C	N	C	N	T	N	N	C	N	N	C
A/G	1	21440965	A	G	A	G	A	N	A	G	G	A	G	N	A
T/G	1	21441009	T	G	T	G	T	N	T	G	G	T	G	N	T
C/A	1	21441011	C	A	C	A	C	N	C	A	A	C	A	N	C
C/G	1	21441013	C	G	C	G	C	N	C	G	G	C	G	N	C
C/G	1	21441015	C	G	C	G	C	N	C	G	G	C	G	N	C
G/A	1	21626507	G	A	G	A	G	G	G	A	A	G	A	G	G
G/A	1	21626522	G	A	G	A	G	G	G	A	A	G	A	G	G
T/C	1	21661748	T	C	T	C	T	T	T	C	T	T	C	C	T
G/A	1	21661751	G	A	G	A	G	G	G	A	G	G	A	A	G
G/A	1	21661776	G	A	G	A	G	G	G	A	G	G	A	A	G
C/G	1	21667133	C	G	C	G	C	C	C	G	C	C	G	G	C
C/G	1	21667138	C	G	C	G	C	C	C	G	C	C	G	G	C
T/C	1	21668138	T	C	T	C	T	T	T	C	N	T	C	C	T
G/C	1	21668163	G	C	G	C	G	G	G	C	N	G	C	C	G
G/A	1	21668164	G	A	G	A	G	G	G	A	N	G	A	A	G
T/C	1	21668170	T	C	T	C	T	T	T	C	N	T	C	C	T
C/G	1	21668172	C	G	C	G	C	C	C	G	N	C	G	G	C
T/C	1	21668173	T	C	T	C	T	T	T	C	N	T	C	C	T
C/A	1	21688506	C	A	C	A	C	C	C	A	C	C	A	A	C
G/C	1	21688883	G	G	G	G	G	C	G	G	G	G	G	G	G
T/C	1	21689058	T	T	T	T	T	C	T	T	T	T	T	T	T
C/G	1	21712405	C	C	C	C	C	C	C	C	G	C	C	C	C
A/T	1	21736942	A	A	A	A	A	A	A	A	T	A	A	A	A
A/C	1	21743654	A	C	A	C	A	A	A	C	C	A	C	C	A
C/T	1	21757251	C	T	C	T	C	C	C	T	C	C	T	T	C
G/C	1	21797037	G	G	G	G	G	G	G	G	C	G	G	G	G
T/C	1	21815092	T	C	T	C	T	T	T	C	N	T	C	C	T
G/C	1	21815113	G	C	G	C	G	G	G	C	C	G	C	N	G
C/A	1	21846159	C	C	C	N	C	C	C	N	A	C	C	A	C
T/C	1	21846160	T	T	T	N	T	T	T	N	C	T	T	C	T
G/A	1	21846198	G	G	G	N	G	A	G	N	G	G	G	G	G
A/G	1	21846215	A	A	A	N	A	A	A	N	G	A	A	G	A
G/A	1	21846252	G	N	G	N	G	G	G	N	A	G	G	G	G
G/A	1	21846257	G	N	G	N	G	G	G	N	A	G	G	G	G
T/A	1	21846263	T	N	T	N	T	T	T	N	A	T	T	T	T
C/G	1	21846264	C	N	C	N	C	C	C	N	G	C	C	C	C
G/A	1	21846265	G	N	G	N	G	G	G	N	A	G	G	G	G
C/T	1	21846266	C	N	C	N	C	C	C	N	T	C	C	C	C
T/C	1	21846267	T	N	T	N	T	T	T	N	C	T	T	T	T
C/G	1	21846268	C	N	C	N	C	C	C	N	G	C	C	C	C
T/A	1	21846270	T	N	T	N	T	T	T	N	A	T	T	T	T
T/A	1	21846273	T	N	T	N	T	T	T	N	A	T	T	T	T
C/G	1	21846274	C	N	C	N	C	C	C	N	G	C	C	C	C
T/C	1	21846275	T	N	T	N	T	T	T	N	C	T	T	T	T
A/G	1	21846276	A	N	A	N	A	A	A	N	G	A	A	A	A
C/G	1	21846277	C	N	C	N	C	C	C	N	G	C	C	C	C
C/T	1	21846279	C	N	C	N	C	C	C	N	T	C	C	C	C
C/T	1	21875424	C	C	C	C	C	C	C	C	C	C	C	T	C
G/A	1	21875464	G	G	G	G	G	G	G	G	A	G	G	G	G
T/C	1	21881943	T	T	T	T	T	T	T	T	C	T	T	T	T
A/C	1	21900866	C	N	C	A	N	A	N	N	N	N	N	N	N
G/A	1	21902462	G	A	G	A	G	G	G	A	N	G	A	G	G
G/A	1	21906446	G	N	G	A	N	N	N	N	N	N	N	N	N
C/T	1	21995746	C	C	C	C	C	T	C	C	C	C	C	C	C
T/C	1	22057493	T	N	T	N	T	C	N	N	N	N	N	N	N
C/G	1	22091630	G	C	G	C	G	C	G	C	C	G	C	C	G
G/C	1	22107923	G	C	G	C	G	G	G	C	C	G	C	G	G
C/T	1	22113214	C	N	C	T	C	N	C	N	C	C	N	C	C
C/T	1	22113226	C	N	C	T	C	N	C	N	C	C	N	C	C
T/G	1	22138899	G	T	G	T	G	T	G	T	T	G	T	T	G
C/T	1	22191101	T	C	T	C	T	C	T	C	C	T	C	C	N
G/C	1	22191103	C	G	C	G	C	G	C	G	G	C	G	G	N
A/G	1	22191105	G	A	G	A	G	A	G	A	A	G	A	A	N
T/G	1	22191107	G	T	G	T	G	T	G	T	T	G	T	T	N
C/G	1	22191108	G	C	G	C	G	C	G	C	C	G	C	C	N
T/C	1	22191110	C	T	C	T	C	T	C	T	T	C	T	T	N
T/G	1	22191113	G	T	G	T	G	T	G	T	T	G	T	T	N
A/C	1	22191116	C	A	C	A	C	A	C	A	A	C	A	A	N
G/A	1	22191120	A	G	A	G	A	G	A	G	G	A	G	G	N
T/A	1	22191124	A	T	A	T	A	T	A	T	T	A	T	T	N
T/C	1	22191125	C	T	C	T	C	T	C	T	T	C	T	T	N
C/A	1	22191127	A	C	A	C	A	C	A	C	C	A	C	C	N
A/G	1	22191129	G	A	G	A	G	A	G	A	A	G	A	A	N
G/A	1	22191132	A	G	A	G	A	G	A	G	G	A	G	G	N
T/C	1	22191509	C	T	C	T	C	N	N	T	T	C	T	T	N
C/T	1	22191531	C	T	C	T	C	N	N	T	C	C	T	C	N
C/G	1	22195211	G	C	G	C	G	G	N	C	N	N	C	N	N
C/T	1	22242081	C	T	N	T	C	C	C	T	C	C	T	C	C
A/G	1	22242083	G	G	N	G	A	A	A	G	A	A	G	A	A
G/C	1	22242084	C	C	N	C	G	G	G	C	G	G	C	G	G
A/C	1	22242085	C	C	N	C	A	A	A	C	A	A	C	A	A
T/A	1	22242086	G	A	N	A	T	T	T	A	T	T	A	T	T
G/T	1	22242088	T	T	N	T	G	G	G	T	G	G	T	G	G
G/T	1	22242089	T	T	N	T	G	G	G	T	G	G	T	G	G
A/G	1	22242090	G	G	N	G	A	A	A	G	A	A	G	A	A
A/C	1	22242091	C	C	N	C	A	A	A	C	A	A	C	A	A
G/C	1	22242092	C	C	N	C	G	G	G	C	G	G	C	G	G
G/C	1	22242094	C	C	N	C	G	G	G	C	G	G	C	G	G
C/G	1	22242095	G	G	N	G	C	C	C	G	C	C	G	C	C
G/C	1	22242096	C	C	N	C	G	G	G	C	G	G	C	G	G
T/G	1	22242098	G	G	N	G	T	T	T	G	T	T	G	T	T
T/C	1	22242099	C	C	N	C	T	T	T	C	T	T	C	T	T
A/G	1	22242101	G	G	N	G	A	A	A	G	A	A	G	A	A
G/A	1	22242102	G	A	N	A	G	G	G	A	G	G	A	G	G
C/G	1	22242103	C	G	N	G	C	C	C	G	C	C	G	C	C
G/T	1	22242105	T	T	N	T	G	G	G	T	G	G	T	G	G
G/C	1	22242106	G	C	N	C	G	G	G	C	G	G	C	G	G
A/G	1	22242107	C	G	N	G	A	A	A	G	A	A	G	A	A
A/G	1	22242108	T	G	N	G	A	A	A	G	A	A	G	A	A
A/T	1	22265691	T	A	N	A	N	T	N	N	N	N	A	A	N
A/G	1	22265698	G	A	N	A	N	G	N	N	N	N	A	A	N
A/G	1	22279411	A	G	A	N	A	N	A	G	N	A	G	N	A
A/G	1	22332767	A	A	A	A	A	G	A	A	G	A	A	G	A
G/T	1	22381235	T	G	T	G	T	G	T	G	G	T	G	G	T
G/A	1	22392251	G	G	G	G	G	A	G	G	A	G	G	G	G
G/A	1	22392259	G	G	G	G	G	A	G	G	A	G	G	G	G
T/C	1	22392273	T	C	T	C	T	T	T	C	T	T	C	T	T
A/G	1	22420249	A	A	A	A	A	A	A	A	A	A	A	G	A
G/A	1	22452811	G	G	G	G	G	G	G	G	G	G	G	A	G
A/C	1	22464889	A	A	A	A	A	A	A	A	C	A	A	A	A
A/G	1	22464901	A	A	A	A	A	G	A	A	A	A	A	A	A
C/A	1	22464975	A	C	A	C	A	C	A	C	C	A	C	C	A
C/A	1	22464985	A	C	A	C	A	C	A	C	C	A	C	C	A
T/C	1	22464991	T	T	T	T	T	C	T	T	T	T	T	T	T
C/T	1	22467591	T	C	T	C	T	C	T	C	C	T	C	C	T
A/G	1	22467593	G	A	G	A	G	A	G	A	A	G	A	A	G
C/T	1	22467596	T	C	T	C	T	C	T	C	C	T	C	C	T
C/T	1	22473282	C	C	C	C	C	T	C	C	C	C	C	C	C
A/G	1	22480778	A	A	A	A	A	A	A	A	G	A	A	G	A
G/A	1	22480780	G	G	G	G	G	G	G	G	A	G	G	A	G
C/T	1	22480809	C	C	C	C	C	C	C	C	T	C	C	T	C
C/T	1	22481616	T	C	T	C	T	C	T	C	C	T	C	C	T
T/G	1	22488215	T	T	T	T	T	T	T	T	G	T	T	G	T
C/G	1	22488218	C	C	C	C	C	C	C	C	G	C	C	G	C
G/C	1	22488219	G	G	G	G	G	G	G	G	C	G	G	C	G
C/G	1	22488221	C	G	C	G	C	G	C	G	N	C	G	N	C
T/G	1	22488223	T	T	T	T	T	T	T	T	G	T	T	G	T
T/G	1	22488224	T	T	T	T	T	T	T	T	G	T	T	G	T
T/G	1	22488225	T	T	T	T	T	T	T	T	G	T	T	G	T
T/C	1	22488228	T	T	T	T	T	T	T	T	C	T	T	C	T
G/C	1	22488282	G	G	G	G	G	C	G	G	G	G	G	N	G
T/G	1	22494584	T	T	T	T	T	G	T	T	T	T	T	T	T
C/T	1	22494607	C	T	C	T	C	C	C	T	C	C	T	C	C
G/C	1	22560889	G	G	G	G	G	G	G	G	C	G	G	G	G
C/T	1	22562963	T	C	N	C	T	N	N	C	T	T	C	N	N
C/T	1	22562964	C	T	N	T	C	N	N	T	C	C	T	N	N
C/G	1	22594675	C	G	C	G	C	C	C	G	C	C	G	C	C
C/A	1	22635349	C	A	C	A	C	A	C	A	C	C	A	C	C
G/C	1	22635390	G	G	G	G	G	C	G	G	G	G	G	G	G
G/C	1	22635933	G	G	G	G	G	G	G	G	C	G	G	G	G
C/T	1	22639118	C	N	C	N	C	T	C	N	C	C	C	C	C
A/G	1	22639123	A	N	A	N	A	G	A	N	A	A	A	A	A
G/A	1	22639754	G	N	G	N	G	A	G	N	N	G	N	G	G
C/T	1	22639757	C	N	C	N	C	T	C	N	N	C	N	C	C
G/A	1	22639812	G	A	G	A	G	G	G	A	N	G	A	G	G
G/A	1	22645846	G	A	G	A	G	G	N	N	N	N	N	N	N
A/C	1	22742193	A	C	A	C	A	C	A	C	C	A	C	A	A
C/T	1	22796401	C	C	C	C	C	T	N	C	T	C	C	C	C
C/T	1	22796405	T	C	T	C	T	C	N	C	C	T	C	T	T
G/T	1	22796422	G	T	G	T	G	G	N	T	G	G	T	G	G
C/T	1	22796434	C	C	C	C	C	T	N	C	T	C	C	C	C
A/G	1	22821986	A	A	A	A	A	A	A	A	G	A	A	A	A
G/A	1	22881113	G	G	G	G	G	G	G	G	G	G	G	A	G
G/T	1	22881165	G	G	G	G	G	T	G	G	G	G	G	G	G
A/C	1	22881166	A	A	A	A	A	C	A	A	A	A	A	A	A
C/G	1	22923465	G	C	G	C	G	C	G	C	C	G	C	C	G
A/G	1	22962601	A	G	A	G	A	N	A	G	G	A	G	G	A
T/C	1	22988019	C	T	C	T	C	T	C	T	T	C	T	T	C
C/T	1	22992632	C	T	C	T	C	C	C	T	C	C	T	C	C
T/C	1	22992635	T	T	T	T	T	T	T	T	T	T	T	C	T
T/A	1	23004107	T	T	T	T	T	A	T	T	A	T	T	A	T
G/A	1	23037699	G	N	N	A	G	N	N	N	N	N	N	N	N
T/C	1	23037740	T	N	N	C	T	N	N	N	N	N	N	N	N
A/G	1	23095746	G	A	G	A	G	A	G	A	A	G	A	A	G
A/C	1	23110095	A	C	A	C	A	C	A	C	C	A	C	N	A
G/A	1	23110097	G	G	G	G	G	A	G	G	A	G	G	N	G
C/T	1	23110138	C	C	C	C	C	T	C	C	T	C	C	N	C
C/T	1	23110156	T	C	T	C	T	C	T	C	C	T	C	N	T
A/G	1	23119455	A	G	A	G	A	N	A	G	A	A	G	A	A
C/A	1	23148164	C	C	C	C	C	C	C	C	C	C	C	A	C
C/T	1	23171855	T	C	T	C	T	C	T	C	C	T	C	C	T
C/A	1	23247775	C	N	C	N	N	A	N	N	N	N	N	N	N
C/T	1	23337320	C	N	N	C	N	C	T	C	C	T	N	N	T
A/G	1	23337346	A	N	N	G	N	G	A	G	G	A	N	N	A
C/A	1	23339012	C	N	N	N	A	C	N	N	C	N	N	N	N
C/T	1	23339013	C	N	N	N	T	C	N	N	C	N	N	N	N
T/G	1	23339015	T	N	N	N	G	T	N	N	T	N	N	N	N
T/A	1	23339017	T	N	N	N	A	T	N	N	T	N	N	N	N
T/A	1	23339018	T	N	N	N	A	T	N	N	T	N	N	N	N
G/C	1	23339022	G	N	N	N	C	G	N	N	G	N	N	N	N
A/G	1	23339023	A	N	N	N	G	A	N	N	A	N	N	N	N
T/G	1	23339024	T	N	N	N	G	T	N	N	T	N	N	N	N
G/T	1	23339026	G	N	N	N	T	G	N	N	G	N	N	N	N
G/A	1	23339028	G	N	N	N	A	G	N	N	G	N	N	N	N
G/A	1	23339032	G	N	N	N	A	G	N	N	G	N	N	N	N
G/A	1	23362054	G	N	A	N	N	N	G	N	N	N	N	N	N
C/T	1	23377403	C	C	C	C	C	T	C	C	T	C	C	C	C
C/T	1	23402698	C	T	Y	T	C	C	T	T	C	C	T	T	C
T/C	1	23402980	C	T	T	T	N	T	C	T	T	N	T	T	C
G/T	1	23426965	T	G	G	G	T	G	G	G	G	T	G	G	G
C/T	1	23443745	T	C	T	C	T	C	C	C	C	T	C	C	T
A/G	1	23443747	A	A	A	A	A	G	A	A	G	A	A	A	A
C/A	1	23443753	A	C	A	C	A	C	C	C	C	A	C	C	A
G/T	1	23443843	T	G	T	G	T	G	G	G	G	T	G	G	T
T/G	1	23443849	G	T	G	T	G	T	T	T	T	G	T	T	G
T/C	1	23443851	C	T	C	T	C	T	T	T	T	C	T	T	C
A/C	1	23514255	T	C	A	N	N	N	N	N	N	N	N	N	N
G/C	1	23514285	G	G	C	N	N	N	N	N	N	N	N	N	N
G/A	1	23514313	G	G	A	N	N	N	N	N	N	N	N	N	N
A/G	1	23545057	G	A	G	A	G	N	A	A	N	G	A	A	G
A/G	1	23552462	A	A	A	A	A	G	A	A	G	A	A	A	A
G/T	1	23578067	G	T	G	T	G	G	G	T	G	G	T	T	G
T/G	1	23610842	T	T	T	T	T	T	G	T	T	T	T	T	T
G/A	1	23620880	G	G	G	G	G	A	G	G	A	G	G	G	G
T/C	1	23630930	C	T	C	T	C	T	N	T	T	C	T	T	C
A/G	1	23638054	G	A	G	A	G	A	G	A	A	G	A	A	G
C/G	1	23638068	A	G	C	G	C	N	C	G	N	C	G	G	C
G/T	1	23638073	G	G	T	G	T	G	T	G	G	T	G	G	T
C/A	1	23638076	C	C	A	C	A	C	A	C	C	A	C	C	A
G/C	1	23638078	G	G	C	G	C	G	C	G	G	C	G	G	C
A/G	1	23638079	A	A	G	A	G	A	G	A	A	G	A	A	G
G/T	1	23638083	G	G	T	G	T	G	T	G	G	T	G	G	T
C/A	1	23638087	C	C	A	C	A	C	A	C	C	A	C	C	A
C/T	1	23638088	C	C	T	C	T	C	T	C	C	T	C	C	T
G/C	1	23638089	G	G	C	G	C	G	C	G	G	C	G	G	C
C/T	1	23638090	C	C	T	C	T	C	T	C	C	T	C	C	T
A/G	1	23638093	G	A	G	A	G	A	G	A	A	G	A	A	G
A/C	1	23649464	A	N	C	N	A	N	N	N	N	N	N	N	N
T/C	1	23649471	T	N	C	N	T	N	N	N	N	N	N	N	N
T/C	1	23652053	T	C	T	C	T	T	T	C	T	T	C	C	T
T/G	1	23652061	T	G	T	G	T	T	T	G	T	T	G	G	T
C/A	1	23735612	A	C	A	C	A	C	A	C	C	A	C	C	M
C/G	1	23735649	C	G	C	G	C	C	C	G	C	C	G	G	C
G/C	1	23762063	G	C	G	C	G	G	G	C	G	G	C	C	G
T/C	1	23762074	T	C	T	C	T	T	T	C	T	T	C	C	T
C/T	1	23762107	C	T	C	T	C	C	C	T	C	C	T	T	C
C/A	1	23762132	C	A	C	A	C	C	C	A	C	C	A	A	C
G/A	1	23784549	G	G	G	G	G	A	G	G	A	G	G	G	G
G/A	1	23792386	A	G	G	G	A	N	A	G	N	A	G	G	G
C/T	1	23792401	C	T	C	T	C	N	C	T	N	C	T	T	C
G/A	1	23792408	G	A	G	A	G	N	G	A	N	G	A	A	G
C/T	1	23792433	C	T	C	T	C	N	C	T	N	C	T	T	C
G/A	1	23846826	G	A	G	A	G	N	N	N	N	N	N	N	N
C/A	1	23846836	C	A	C	A	C	N	N	N	N	N	N	N	N
A/G	1	23852491	A	A	A	A	A	G	A	A	G	A	A	A	A
C/T	1	23853148	C	C	C	C	C	T	C	C	T	C	C	C	C
G/A	1	23860066	G	A	G	N	N	N	N	N	N	N	N	N	N
G/C	1	23890433	G	G	G	G	G	C	G	G	C	G	G	G	G
C/T	1	23890440	C	C	C	C	C	T	C	C	T	C	C	C	C
G/C	1	23925137	G	G	G	G	G	C	G	G	C	G	G	G	G
C/T	1	23925170	C	C	C	C	C	T	C	C	T	C	C	C	C
G/T	1	23925171	G	G	G	G	G	T	G	G	T	G	G	G	G
T/C	1	23979773	T	T	T	T	T	C	T	T	C	T	T	T	T
T/C	1	23979794	C	T	T	T	C	C	T	T	C	C	T	T	Y
T/C	1	23979822	T	T	T	T	T	C	T	T	C	T	T	T	T
C/A	1	23981512	C	C	C	C	C	A	C	C	A	C	C	C	C
G/C	1	23981515	G	G	G	G	G	C	G	G	C	G	G	G	G
A/G	1	23981886	A	N	A	N	A	G	A	N	G	A	A	N	A
A/G	1	23988316	A	A	A	A	A	G	A	A	G	A	A	A	A
A/C	1	24019091	C	A	C	A	C	A	C	A	A	C	A	A	C
A/G	1	24045626	G	A	G	A	G	A	G	A	A	G	A	A	G
G/T	1	24064290	G	T	G	T	G	G	G	T	G	G	T	T	G
G/C	1	24100778	G	G	G	G	G	G	C	G	G	G	G	G	G
C/A	1	24178245	C	C	C	C	C	A	C	C	A	C	C	C	C
G/A	1	24191775	A	G	A	G	A	G	A	G	G	A	G	G	A
T/A	1	24195679	A	T	A	T	A	T	A	T	T	A	T	T	A
C/T	1	24195683	C	T	C	T	C	C	C	T	C	C	T	T	C
C/T	1	24195722	C	C	C	C	C	T	C	C	T	C	C	C	C
C/T	1	24210844	T	C	T	C	T	C	T	C	C	T	C	C	T
A/G	1	24224867	G	A	N	A	N	G	N	A	G	N	A	A	N
G/T	1	24224872	G	G	N	G	N	T	N	G	T	N	G	G	N
A/G	1	24224900	G	A	N	A	N	G	N	A	G	N	A	A	N
C/T	1	24263885	C	T	C	N	C	N	C	T	N	C	T	T	C
C/T	1	24275984	T	C	T	C	T	C	T	C	N	T	C	C	T
G/A	1	24349496	G	G	G	G	G	A	G	G	A	G	G	G	G
T/C	1	24349500	T	T	T	T	T	C	T	T	C	T	T	T	T
C/T	1	24349544	C	C	C	C	C	T	C	C	T	C	C	C	C
A/G	1	24437137	G	A	A	A	N	N	G	A	N	G	A	A	N
T/A	1	24510021	A	T	A	T	A	T	A	T	T	A	T	T	A
A/C	1	24549785	A	N	N	C	A	N	N	N	N	N	N	N	N
G/A	1	24555428	G	N	N	G	N	N	N	A	N	N	N	G	N
A/G	1	24555431	G	N	N	A	N	N	N	G	N	N	N	A	N
C/T	1	24576253	T	C	T	C	T	C	T	C	C	T	C	C	T
C/T	1	24576270	C	T	C	T	C	C	C	T	C	C	T	T	C
C/A	1	24593428	C	C	C	C	C	A	C	C	A	C	C	C	C
C/T	1	24593470	T	C	T	C	T	C	T	C	C	T	C	C	T
T/A	1	24660525	A	T	A	T	A	T	A	T	T	A	T	T	A
T/C	1	24660545	C	T	C	T	C	T	C	T	T	C	T	T	C
T/A	1	24665841	T	A	T	N	T	T	T	N	T	T	T	N	T
C/T	1	24665844	C	T	C	N	C	C	C	N	C	C	C	N	C
T/C	1	24665845	C	C	T	N	T	T	T	N	T	T	T	N	T
C/G	1	24665847	G	G	C	N	C	C	C	N	C	C	C	N	C
T/C	1	24665848	C	C	T	N	T	T	T	N	T	T	T	N	T
A/C	1	24665850	C	C	A	N	A	A	A	N	A	A	A	N	A
G/A	1	24665854	A	A	G	N	G	G	G	N	G	G	G	N	G
T/C	1	24665861	C	C	T	N	T	T	T	N	T	T	T	N	T
C/A	1	24665862	A	A	C	N	C	C	C	N	C	C	C	N	C
G/A	1	24665865	G	A	G	G	G	G	G	G	G	G	G	G	G
C/T	1	24665882	C	C	C	T	C	C	C	T	C	C	T	T	C
T/C	1	24741269	C	T	N	T	N	N	N	C	T	N	T	T	N
C/T	1	24741270	C	C	N	C	N	N	N	T	C	N	C	C	N
A/C	1	24755454	C	A	C	A	C	A	C	A	A	C	A	A	C
T/C	1	24767138	C	T	C	T	C	T	C	T	T	C	T	T	C
A/G	1	24786317	A	A	A	A	A	A	A	G	A	A	A	A	A
A/C	1	24809285	C	A	C	A	C	A	C	A	A	C	A	A	C
T/C	1	24836937	T	N	T	T	T	C	T	N	C	T	T	N	T
G/C	1	24846371	G	G	G	G	G	G	G	C	G	G	G	G	G
C/A	1	24846372	C	C	C	C	C	C	C	A	C	C	C	C	C
C/G	1	24846374	C	C	C	C	C	C	C	G	C	C	C	C	C
A/C	1	24846375	A	A	A	A	A	A	A	C	A	A	A	A	A
G/T	1	24846377	G	G	G	G	G	G	G	T	G	G	G	G	G
C/G	1	24846378	C	C	C	C	C	C	C	G	C	C	C	C	C
G/A	1	24849870	A	G	A	G	A	G	A	G	G	A	G	G	A
A/T	1	24859295	A	A	A	A	N	T	N	N	N	N	N	N	N
C/T	1	24859532	C	C	C	C	C	C	C	T	C	C	C	C	C
G/A	1	24870572	G	G	G	G	G	G	G	A	G	G	G	G	G
G/A	1	24870728	G	A	G	A	G	A	G	G	A	G	A	A	G
T/C	1	24875012	C	T	C	T	C	T	C	T	T	C	T	T	C
G/A	1	24883156	G	N	G	A	G	N	N	N	N	N	N	N	N
T/C	1	24899318	T	C	T	C	T	T	N	N	N	N	N	N	N
C/T	1	24908961	C	T	C	T	C	Y	C	T	T	C	C	T	C
A/C	1	24934082	C	A	C	A	C	A	C	A	A	C	A	A	C
C/T	1	24939440	C	N	N	T	C	N	N	N	N	N	N	N	N
C/A	1	24986401	C	A	N	A	C	C	N	N	N	N	N	N	N
C/T	1	25038822	C	N	C	T	N	N	N	N	N	N	N	N	N
C/A	1	25038837	C	N	C	A	N	N	N	N	N	N	N	N	N
A/G	1	25038838	A	N	A	G	N	N	N	N	N	N	N	N	N
A/T	1	25038839	A	N	A	T	N	N	N	N	N	N	N	N	N
A/G	1	25043571	G	A	G	A	G	A	G	A	A	G	A	A	G
A/C	1	25046103	A	N	C	A	N	A	N	N	N	N	N	N	N
G/T	1	25046104	G	N	T	G	N	G	N	N	N	N	N	N	N
G/C	1	25046106	G	N	C	G	N	G	N	N	N	N	N	N	N
T/C	1	25046110	T	N	C	T	N	T	N	N	N	N	N	N	N
A/C	1	25046112	A	N	C	A	N	A	N	N	N	N	N	N	N
G/C	1	25046119	G	N	C	G	N	G	N	N	N	N	N	N	N
C/G	1	25046123	C	N	G	C	N	C	N	N	N	N	N	N	N
T/C	1	25046125	T	N	C	T	N	T	N	N	N	N	N	N	N
T/A	1	25046126	T	N	A	T	N	T	N	N	N	N	N	N	N
G/T	1	25046128	G	N	T	G	N	G	N	N	N	N	N	N	N
A/C	1	25046129	A	N	C	A	N	A	N	N	N	N	N	N	N
A/G	1	25046131	A	N	G	A	N	A	N	N	N	N	N	N	N
A/G	1	25062172	A	G	A	G	A	A	A	G	A	A	G	G	A
A/T	1	25077288	T	A	T	A	T	A	T	A	A	T	A	A	T
G/A	1	25117984	A	G	A	G	A	G	A	G	G	A	G	G	A
G/A	1	25148049	G	G	G	G	G	A	G	G	A	G	G	G	G
G/A	1	25148074	G	G	G	G	G	A	G	G	A	G	G	G	G
A/G	1	25212218	A	A	N	A	N	A	G	A	A	N	A	A	N
T/C	1	25281928	C	T	C	T	C	T	C	T	T	C	T	T	C
G/A	1	25283160	G	G	G	G	G	A	G	G	A	G	G	G	G
T/A	1	25349390	T	N	T	A	N	N	N	N	N	N	N	N	N
G/A	1	25351774	G	N	G	A	G	N	N	N	N	N	N	N	N
G/A	1	25383230	G	A	A	A	G	G	G	A	G	G	A	A	G
G/T	1	25440229	G	T	G	T	G	G	G	T	G	G	T	T	G
G/A	1	25508357	G	N	N	A	N	N	G	N	N	N	N	N	N
A/C	1	25508395	A	N	N	C	N	N	A	N	N	N	N	N	N
A/C	1	25508701	A	C	A	C	A	A	A	C	A	A	C	C	A
A/C	1	25579401	A	N	A	C	A	A	A	C	A	A	A	N	A
G/T	1	25579402	G	N	G	T	G	G	G	T	G	G	G	N	G
C/T	1	25579403	C	N	C	T	C	C	C	T	C	C	C	N	C
G/C	1	25579404	G	N	G	C	G	G	G	C	G	G	G	N	G
G/T	1	25579408	G	N	G	T	G	G	G	T	G	G	G	N	G
A/C	1	25579423	A	C	A	C	A	A	A	C	A	A	M	C	A
A/G	1	25579424	A	G	A	G	A	A	A	G	A	A	R	G	A
G/T	1	25593271	G	G	G	G	G	T	T	G	T	G	G	G	G
G/A	1	25601549	G	N	G	G	G	A	A	G	A	G	G	G	G
A/G	1	25601573	A	N	A	A	A	G	G	A	G	A	A	A	A
C/A	1	25616357	C	C	C	C	C	A	A	C	A	C	C	C	C
A/C	1	25647316	A	C	A	C	A	A	A	C	A	A	C	C	A
C/T	1	25672978	C	T	C	T	C	C	C	T	C	C	T	T	C
C/T	1	26122280	C	N	N	T	C	N	N	N	N	N	N	N	N
G/A	1	26147798	G	A	N	A	G	G	G	A	G	N	N	A	G
T/C	1	26203092	C	T	C	T	C	T	C	T	T	C	T	T	C
A/G	1	26315815	G	A	G	A	G	A	G	A	N	R	A	A	G
T/C	1	26315835	C	T	C	T	C	T	C	T	N	Y	T	T	C
G/A	1	26315837	A	G	A	G	A	G	A	G	N	R	G	G	A
A/G	1	26397314	A	N	A	A	A	N	A	A	G	A	N	A	A
A/T	1	26398058	A	T	N	A	N	N	N	N	N	N	N	N	N
C/G	1	26398059	C	G	N	C	N	N	N	N	N	N	N	N	N
T/A	1	26398062	T	A	N	T	N	N	N	N	N	N	N	N	N
G/T	1	26406974	T	G	T	G	T	G	T	G	G	T	G	G	T
A/G	1	26438710	G	A	G	A	G	A	G	A	A	G	A	A	G
G/T	1	26588497	G	G	G	G	G	T	G	G	T	G	G	G	N
T/C	1	26619590	T	T	T	T	T	C	T	T	C	T	T	T	T
G/A	1	26640778	G	N	N	N	N	G	N	A	N	N	N	N	N
A/G	1	26692985	A	A	A	A	A	G	A	A	G	A	A	A	A
C/T	1	26756283	C	N	N	T	C	T	C	T	T	C	N	N	C
G/A	1	26756290	G	N	N	A	G	A	G	A	A	G	N	N	G
C/T	1	26756784	C	T	C	T	C	T	C	T	C	C	T	T	C
C/T	1	26816312	C	T	C	T	C	C	C	T	T	C	T	T	C
T/C	1	26822107	T	C	T	C	T	T	T	C	T	T	C	C	T
A/T	1	26822115	A	T	A	T	A	A	A	T	T	A	T	T	A
G/A	1	26846955	G	N	G	N	G	G	G	A	A	G	N	N	G
G/A	1	26847348	G	A	G	A	G	G	G	A	A	G	R	A	G
G/A	1	26847353	A	G	A	G	A	G	G	G	G	A	R	G	A
T/C	1	26847371	T	C	T	C	T	T	T	C	C	T	Y	C	T
C/T	1	26917445	C	T	C	T	C	C	C	T	T	C	T	T	C
T/A	1	26917482	T	A	T	A	T	T	T	A	A	T	A	A	T
G/A	1	26924451	G	G	G	G	G	G	G	G	A	G	G	G	G
A/G	1	26927170	A	G	A	G	A	A	A	G	G	A	R	G	A
G/A	1	26927183	G	A	G	A	G	G	G	A	A	G	R	A	G
G/A	1	26927186	A	G	A	G	A	G	G	G	G	A	R	G	A
T/C	1	27018559	T	C	T	C	T	T	T	C	C	T	C	C	T
C/T	1	27023648	C	N	N	T	C	C	N	N	N	N	N	N	N
C/T	1	27029281	C	C	C	C	C	C	C	C	T	C	C	C	C
A/T	1	27029285	A	A	A	A	A	A	A	A	T	A	A	A	A
T/C	1	27068922	C	T	N	N	N	N	C	T	C	N	T	T	N
G/A	1	27154088	G	A	G	A	G	G	G	A	G	G	A	A	G
C/T	1	27159256	C	C	C	C	C	C	C	C	T	C	C	C	C
C/T	1	27159260	C	C	C	C	C	C	C	C	T	C	C	C	C
C/T	1	27191327	C	C	C	C	C	C	C	C	T	C	C	C	C
C/T	1	27198937	C	C	C	C	C	C	C	C	T	C	C	C	C
G/T	1	27246747	G	G	G	G	N	N	N	G	T	N	G	G	N
A/G	1	27283136	G	A	A	A	N	N	A	A	G	N	A	A	N
T/G	1	27283179	T	G	T	G	T	T	T	G	G	T	G	G	T
G/C	1	27283254	G	G	G	G	G	G	G	G	C	G	G	G	G
C/T	1	27291494	C	C	C	C	C	C	C	C	T	C	C	C	C
C/T	1	27356279	C	T	N	C	C	C	C	N	N	N	N	N	N
A/C	1	27474455	A	C	A	C	A	A	A	C	A	A	C	C	A
A/G	1	27506185	A	G	A	G	A	A	A	G	A	A	G	G	A
A/C	1	27547699	C	A	N	A	C	N	N	A	N	N	A	A	A
T/C	1	27596184	T	C	T	C	T	T	T	C	C	T	C	C	T
T/G	1	27676677	G	T	G	T	G	T	G	T	T	G	T	T	G
G/T	1	27706477	T	G	T	G	T	G	T	G	G	T	G	G	T
T/C	1	27706504	C	T	C	T	C	T	C	T	T	C	T	T	C
A/G	1	27723835	A	N	N	N	G	N	N	N	N	N	A	A	A
G/T	1	27727553	G	T	N	N	G	T	N	N	N	N	N	N	N
A/G	1	27727558	A	G	N	N	A	A	N	N	N	N	N	N	N
C/T	1	27755135	C	T	C	T	C	T	C	T	N	C	T	T	C
A/G	1	27757754	A	N	A	G	N	N	N	N	N	N	N	N	N
T/G	1	27759066	T	G	T	G	T	N	T	G	T	T	K	G	T
A/G	1	27824991	A	G	A	N	N	N	A	G	G	A	N	G	A
T/A	1	27840850	A	T	A	T	A	T	A	T	T	A	T	T	A
A/C	1	27846588	A	C	A	C	A	N	N	N	N	N	N	N	N
G/A	1	27853952	G	G	N	N	N	A	N	N	N	N	N	N	N
C/T	1	27853960	C	T	N	N	N	C	N	N	N	N	N	N	N
C/T	1	27855585	T	C	T	C	T	C	T	C	C	T	C	C	T
G/T	1	27868885	T	G	T	G	T	G	T	G	G	T	G	G	T
C/T	1	27876158	T	C	T	C	T	C	T	C	C	T	C	C	T
C/T	1	27885486	C	T	C	T	C	C	C	T	C	C	T	T	C
T/C	1	27907047	T	C	T	C	T	T	T	C	T	T	C	C	T
T/C	1	27966201	C	T	C	T	C	T	C	T	T	C	T	T	C
T/C	1	28072553	T	N	N	C	T	T	N	N	N	N	N	N	N
T/G	1	28088517	G	T	G	T	G	T	G	T	T	G	T	T	G
T/C	1	28101698	C	T	C	T	C	T	C	T	T	C	T	T	C
T/A	1	28145062	A	T	A	T	A	T	A	T	T	A	T	T	A
G/T	1	28176700	G	N	T	G	G	N	T	G	N	G	N	N	N
A/G	1	28262644	A	N	A	G	A	N	A	G	N	A	N	N	N
C/T	1	28262688	C	N	C	T	C	N	C	T	N	C	N	N	N
A/G	1	28299671	G	A	G	A	G	A	G	A	A	G	A	A	G
A/C	1	28315266	A	A	A	A	A	C	A	A	C	A	A	A	A
G/A	1	28326846	A	G	A	G	A	G	A	G	G	A	G	G	A
T/G	1	28337412	T	G	T	G	T	G	T	G	N	T	K	T	T
G/A	1	28404874	G	N	G	N	G	A	N	N	N	N	N	N	N
C/T	1	28431724	T	C	T	C	T	C	T	C	C	T	C	C	T
G/T	1	28439165	G	G	G	G	G	G	G	G	T	G	G	G	G
T/G	1	28442102	G	T	G	T	G	T	G	T	T	G	T	T	G
T/A	1	28442103	A	T	A	T	A	T	A	T	T	A	T	T	A
C/G	1	28442105	G	C	G	C	G	C	G	C	C	G	C	C	G
T/A	1	28442106	A	T	A	T	A	T	A	T	T	A	T	T	A
T/G	1	28442110	G	T	G	T	G	T	G	T	T	G	T	T	G
A/G	1	28442112	G	A	G	A	G	A	G	A	A	G	A	A	G
C/G	1	28442115	G	C	G	C	G	C	G	C	C	G	C	C	G
C/G	1	28442119	G	C	G	C	G	C	G	C	C	G	C	C	G
T/C	1	28442120	C	T	C	T	C	T	C	T	T	C	T	T	C
T/A	1	28442121	A	T	A	T	A	T	A	T	T	A	T	T	A
C/T	1	28442122	T	C	T	C	T	C	T	C	C	T	C	C	T
C/A	1	28442123	A	C	A	C	A	C	A	C	C	A	C	C	A
C/A	1	28442127	A	C	A	C	A	C	A	C	C	A	C	C	A
T/G	1	28442128	G	T	G	T	G	T	G	T	T	G	T	T	G
C/T	1	28442139	C	C	C	C	C	C	C	C	T	C	C	C	C
G/A	1	28443391	G	G	G	G	G	G	G	G	A	G	G	G	G
C/T	1	28444974	T	C	N	C	T	C	N	C	C	N	C	N	T
C/G	1	28515501	C	N	N	G	C	N	N	N	N	N	N	N	N
T/G	1	28515512	T	N	N	G	T	N	N	N	N	N	N	N	N
A/G	1	28537860	A	N	N	G	A	N	N	N	N	N	N	N	N
G/A	1	28537904	G	N	N	A	G	N	N	N	N	N	N	N	N
A/G	1	28548027	A	G	A	N	A	N	N	N	N	N	N	N	N
G/A	1	28569011	G	A	G	A	G	G	G	A	A	G	A	A	G
G/A	1	28586737	G	A	G	A	G	G	G	A	G	G	A	A	G
C/A	1	28586738	C	A	C	A	C	C	C	A	C	C	A	A	C
G/T	1	28643407	G	N	N	G	N	T	N	N	N	N	N	N	N
A/G	1	28661347	A	N	A	N	A	N	A	N	G	A	N	N	A
C/G	1	28667861	C	G	C	G	C	G	C	G	C	C	G	G	C
T/C	1	28670918	T	N	T	N	N	C	N	N	N	N	N	N	N
G/C	1	28670930	G	N	G	N	N	C	N	N	N	N	N	N	N
A/G	1	28670931	A	N	A	N	N	G	N	N	N	N	N	N	N
A/T	1	28670937	A	N	A	N	N	T	N	N	N	N	N	N	N
C/G	1	28698634	C	N	C	G	N	G	C	N	N	N	N	N	C
G/A	1	28709309	G	A	G	A	G	A	G	A	G	G	A	A	G
C/G	1	28797626	G	C	G	C	G	C	G	C	C	G	C	C	G
G/A	1	28797631	G	A	G	A	G	G	G	A	G	G	A	A	G
G/A	1	28797659	A	G	A	G	A	G	A	G	G	A	G	G	A
G/A	1	28823779	G	A	G	A	G	N	G	A	N	G	A	A	G
C/T	1	28899431	C	C	N	C	N	T	N	C	T	N	C	C	N
C/G	1	28911006	C	G	C	G	C	C	C	G	C	C	G	G	C
A/G	1	28952907	G	A	G	A	G	A	G	A	A	G	A	A	G
T/C	1	28952936	C	T	C	T	C	T	C	T	T	C	T	T	C
C/T	1	28953029	T	C	T	C	T	C	T	C	C	T	C	C	T
G/A	1	28975242	A	G	A	G	A	G	A	G	G	A	G	G	A
G/A	1	29024851	G	N	A	N	G	N	A	N	N	G	G	N	G
G/T	1	29046986	T	G	T	G	T	G	T	G	G	T	G	G	T
C/T	1	29046989	T	C	T	C	T	C	T	C	C	T	C	C	T
A/T	1	29066069	A	N	A	T	N	N	N	N	N	N	N	N	N
A/G	1	29221916	G	A	G	A	G	A	G	A	A	G	A	A	G
C/T	1	29223416	T	C	T	C	T	C	T	C	C	T	C	C	T
C/A	1	29271589	A	C	A	C	A	C	A	C	C	A	C	C	A
C/T	1	29342003	C	N	C	C	C	N	C	C	T	C	C	N	N
T/C	1	29342013	T	N	T	C	T	N	T	C	T	T	C	N	N
T/C	1	29377426	C	T	C	T	C	T	C	T	T	C	T	T	C
T/C	1	29401596	T	T	T	T	T	C	T	T	C	T	T	T	T
G/T	1	29401597	G	G	G	G	G	T	G	G	T	G	G	G	G
A/C	1	29401598	A	A	A	A	A	C	A	A	C	A	A	A	A
T/C	1	29401599	T	T	T	T	T	C	T	T	C	T	T	T	T
C/G	1	29401600	C	C	C	C	C	G	C	C	G	C	C	C	C
G/A	1	29401601	G	G	G	G	G	A	G	G	A	G	G	G	G
T/A	1	29401602	T	T	T	T	T	A	T	T	A	T	T	T	T
G/A	1	29401603	G	G	G	G	G	A	G	G	A	G	G	G	G
C/T	1	29402746	T	C	N	C	T	N	N	C	N	T	C	C	N
T/G	1	29402756	G	T	N	T	G	N	N	T	N	G	T	T	N
T/C	1	29402782	C	T	N	T	C	N	N	T	N	C	T	T	N
C/A	1	29429461	C	N	C	A	N	N	N	N	N	N	N	N	N
G/A	1	29495819	G	A	G	A	N	N	G	N	G	N	A	N	N
A/G	1	29553367	G	A	G	A	G	A	G	A	A	G	A	A	G
G/A	1	29560622	G	G	G	G	G	A	G	G	A	G	G	G	G
A/T	1	29570896	A	N	N	T	A	N	N	N	N	N	N	N	N
G/A	1	29624911	G	A	G	A	G	G	G	A	G	G	A	A	G
C/T	1	29624913	C	C	C	C	C	T	C	C	T	C	C	C	C
G/T	1	29624917	G	G	G	G	G	T	G	G	T	G	G	G	G
G/A	1	29625040	G	A	G	A	G	A	G	N	N	G	N	A	G
G/A	1	29625064	G	A	G	A	G	A	G	N	N	G	N	A	G
C/T	1	29625066	C	T	C	T	C	T	C	N	N	C	N	T	C
G/T	1	29625070	G	T	G	T	G	T	G	N	N	G	N	T	G
C/A	1	29649456	C	C	N	C	C	C	A	N	N	N	N	N	N
C/T	1	29649474	C	C	N	C	T	C	C	N	N	N	N	N	N
C/A	1	29740544	C	C	C	C	C	A	C	C	A	C	C	C	C
G/A	1	29740559	A	G	A	G	A	G	A	G	G	A	G	G	A
G/A	1	29856321	G	G	G	G	G	A	G	G	G	G	G	G	G
C/G	1	29876778	G	C	G	C	G	C	G	C	C	G	C	C	G
G/A	1	29894114	G	A	G	A	G	A	G	A	G	G	A	A	G
G/A	1	29902949	G	A	G	A	G	G	G	A	G	G	A	A	G
T/G	1	29902971	T	T	T	T	T	T	T	T	G	T	T	T	T
C/A	1	29950730	C	N	C	A	N	N	N	N	N	N	N	N	N
G/A	1	29957282	G	N	G	A	G	N	G	A	N	G	N	N	N
G/A	1	29957287	G	N	G	A	G	N	G	A	N	G	N	N	N
A/C	1	29957379	A	C	A	C	A	N	A	C	C	A	N	C	A
G/C	1	29957405	G	C	G	C	G	N	G	C	C	G	C	N	G
T/C	1	29999005	T	T	N	T	N	N	T	T	C	N	T	T	T
C/T	1	30019877	C	C	C	C	C	T	C	C	C	C	C	C	C
G/C	1	30019907	G	G	G	G	G	G	G	G	C	G	G	G	G
T/G	1	30019910	T	T	T	T	T	T	T	T	G	T	T	T	T
A/G	1	30019918	A	A	A	A	A	A	A	A	G	A	A	A	A
C/A	1	30019919	C	C	C	C	C	C	C	C	A	C	C	C	C
G/T	1	30102915	T	G	T	G	T	G	T	G	G	T	G	G	T
A/G	1	30102966	G	A	G	A	G	A	G	A	A	G	A	A	G
A/G	1	30112889	A	N	N	N	A	G	N	N	N	N	N	N	N
G/A	1	30118486	G	G	G	G	G	A	G	G	A	G	G	G	G
C/T	1	30124433	C	T	C	T	C	C	C	T	C	C	T	T	C
C/G	1	30157382	C	C	C	C	C	G	C	C	C	C	C	C	C
A/G	1	30231789	G	A	G	A	G	A	G	A	A	G	A	A	G
G/A	1	30231795	G	A	G	A	G	G	G	A	G	G	A	A	G
C/T	1	30237387	C	N	N	T	C	N	N	N	N	N	N	N	N
C/G	1	30355207	C	G	C	G	C	C	C	G	C	C	G	G	C
C/G	1	30355211	C	G	C	G	C	C	C	G	C	C	G	G	C
G/T	1	30487035	G	N	G	T	G	N	N	N	N	N	N	N	N
T/C	1	30487037	T	N	T	C	T	N	N	N	N	N	N	N	N
T/C	1	30487042	T	N	T	C	T	N	N	N	N	N	N	N	N
G/A	1	30487043	G	N	G	A	G	N	N	N	N	N	N	N	N
C/T	1	30487045	C	N	C	T	C	N	N	N	N	N	N	N	N
A/C	1	30487049	A	N	A	C	A	N	N	N	N	N	N	N	N
T/C	1	30487050	T	N	T	C	T	N	N	N	N	N	N	N	N
A/G	1	30487053	A	N	A	G	A	N	N	N	N	N	N	N	N
G/A	1	30496453	A	G	A	G	A	G	A	G	G	A	G	G	A
A/C	1	30497194	C	A	C	A	C	A	N	N	N	N	N	N	N
T/C	1	30503017	T	T	T	T	T	C	T	T	C	T	T	T	T
G/A	1	30569312	G	A	G	A	G	G	G	A	A	G	A	A	G
G/T	1	30590607	T	G	T	G	T	G	T	G	G	T	G	G	K
A/T	1	30633851	A	N	N	T	A	N	N	N	N	N	N	N	N
T/A	1	30633855	T	N	N	A	T	N	N	N	N	N	N	N	N
T/A	1	30633856	T	N	N	A	T	N	N	N	N	N	N	N	N
C/G	1	30633858	C	N	N	G	C	N	N	N	N	N	N	N	N
G/A	1	30633868	G	N	N	A	G	N	N	N	N	N	N	N	N
G/A	1	30658639	G	G	G	G	G	A	G	G	G	G	G	G	G
G/A	1	30666391	A	G	A	G	A	G	A	G	G	A	G	G	A
C/T	1	30666412	C	T	C	T	C	C	C	T	T	C	T	T	C
G/A	1	30666420	G	G	G	G	G	G	G	G	A	G	G	G	G
C/T	1	30666432	T	C	T	C	T	C	T	C	C	T	C	C	T
G/A	1	30666436	G	A	G	A	G	G	G	A	A	G	A	A	G
A/C	1	30696770	C	A	C	A	C	A	C	A	A	C	A	A	C
G/C	1	30696771	C	G	C	G	C	G	C	G	G	C	G	G	C
A/G	1	30696772	G	A	G	A	G	A	G	A	A	G	A	A	G
G/C	1	30696775	C	G	C	G	C	G	C	G	G	C	G	G	C
G/C	1	30696818	G	G	G	G	G	C	G	G	G	G	G	G	G
A/C	1	30714298	C	A	C	A	C	A	C	A	A	C	A	A	C
C/G	1	30730796	C	G	C	G	C	C	C	G	G	C	G	G	C
G/A	1	30779139	G	N	G	N	G	A	G	N	G	G	G	N	G
G/T	1	30779152	G	N	G	N	G	T	G	N	G	G	G	N	G
C/T	1	30819364	T	C	T	C	T	C	C	C	C	T	C	C	T
T/A	1	30875291	T	T	T	T	T	A	T	T	A	T	A	T	T
G/A	1	30948745	A	G	N	G	N	G	A	G	G	A	G	G	A
G/A	1	30948761	A	G	N	G	N	G	A	G	G	A	G	G	A
C/T	1	30988982	C	C	C	C	C	C	C	C	T	C	C	C	C
C/A	1	30996152	A	C	A	C	A	C	A	C	C	A	C	C	A
A/T	1	31006933	T	A	T	A	T	A	T	A	A	T	A	A	T
G/T	1	31047074	T	G	T	G	T	G	T	G	G	T	G	G	T
T/G	1	31047076	G	T	G	T	G	T	G	T	T	G	T	T	G
A/C	1	31076665	C	A	C	A	C	A	C	A	A	C	A	A	C
G/A	1	31085950	G	G	G	G	G	A	G	G	G	G	G	G	G
G/A	1	31097513	A	G	A	G	A	G	R	G	G	A	G	G	A
C/T	1	31097525	T	C	T	C	T	C	Y	C	C	T	C	C	T
A/G	1	31097534	G	A	G	A	G	A	R	A	A	G	A	A	G
C/T	1	31097557	T	C	T	C	T	C	Y	C	C	T	C	C	T
G/A	1	31109262	G	A	G	A	G	G	G	A	A	G	A	A	G
T/C	1	31113267	C	T	C	T	C	T	C	T	T	C	T	T	C
C/A	1	31118335	C	N	N	N	A	C	N	N	N	N	N	N	N
C/A	1	31118337	C	N	N	N	A	C	N	N	N	N	N	N	N
A/C	1	31118343	T	N	N	N	A	C	N	N	N	N	N	N	N
C/T	1	31181974	C	C	C	C	C	C	C	C	C	C	T	C	C
T/C	1	31182054	C	T	C	T	C	T	C	T	T	C	T	T	C
C/T	1	31205244	C	C	C	C	C	T	C	C	C	C	C	C	C
C/T	1	31220460	C	T	C	T	C	T	C	T	N	C	T	T	C
G/T	1	31220473	T	G	T	G	T	G	T	G	N	T	G	G	T
G/A	1	31220477	G	G	G	G	G	A	G	G	N	G	G	G	G
A/G	1	31252146	A	N	A	N	A	G	A	N	N	A	G	N	A
A/G	1	31277866	G	A	G	A	G	A	G	A	A	G	A	A	G
A/G	1	31318752	G	A	G	A	G	A	G	A	A	G	A	A	G
C/T	1	31324966	C	N	C	T	C	N	C	N	N	C	N	N	C
T/C	1	31328199	T	C	T	C	T	T	T	C	T	T	T	C	T
C/T	1	31328213	C	C	C	C	C	T	C	C	C	C	C	C	C
A/G	1	31357021	A	G	A	G	A	G	A	G	A	A	G	G	A
T/G	1	31410462	G	T	G	T	G	T	G	T	T	G	T	T	G
G/A	1	31410463	G	G	A	G	A	G	A	G	G	A	G	G	A
C/G	1	31410464	C	C	G	C	G	C	G	C	C	G	C	C	G
C/A	1	31410465	C	C	A	C	A	C	A	C	C	A	C	C	A
G/T	1	31410466	G	G	T	G	T	G	T	G	G	T	G	G	T
C/G	1	31410468	C	C	G	C	G	C	G	C	C	G	C	C	G
A/G	1	31410469	A	A	G	A	G	A	G	A	A	G	A	A	G
T/A	1	31410470	T	T	A	T	A	T	A	T	T	A	T	T	A
C/A	1	31410471	C	C	A	C	A	C	A	C	C	A	C	C	A
A/G	1	31410472	A	A	G	A	G	A	G	A	A	G	A	A	G
C/A	1	31410473	C	C	A	C	A	C	A	C	C	A	C	C	A
C/G	1	31410474	C	C	G	C	G	C	G	C	C	G	C	C	G
A/C	1	31410475	A	A	C	A	C	A	C	A	A	C	A	A	C
C/G	1	31410476	C	C	G	C	G	C	G	C	C	G	C	C	G
G/A	1	31473349	A	G	A	G	N	G	N	N	N	N	N	N	N
A/G	1	31476195	T	A	A	A	A	A	A	A	A	A	G	A	A
C/T	1	31476205	C	C	C	C	C	C	C	C	C	C	T	C	C
C/T	1	31476208	C	C	C	C	C	C	C	C	C	C	T	C	C
C/A	1	31476211	C	C	C	C	C	C	C	C	C	C	A	C	C
G/T	1	31476220	G	G	G	G	G	G	G	G	G	G	T	G	G
G/T	1	31476221	G	G	G	G	G	G	G	G	G	G	T	G	G
A/C	1	31476222	A	A	A	A	A	A	A	A	A	A	C	A	A
C/A	1	31476225	C	C	C	C	C	C	C	C	C	C	A	C	C
C/T	1	31476226	C	C	C	C	C	C	C	C	C	C	T	C	C
C/T	1	31476228	C	C	C	C	C	C	C	C	C	C	T	C	C
C/G	1	31476233	C	C	C	C	C	C	C	C	C	C	G	C	C
T/A	1	31502369	A	T	A	T	A	T	A	T	T	A	T	T	A
T/C	1	31502371	C	T	C	T	C	T	C	T	T	C	T	T	C
T/A	1	31502372	A	T	A	T	A	T	A	T	T	A	T	T	A
C/G	1	31502373	G	C	G	C	G	C	G	C	C	G	C	C	G
A/G	1	31502385	G	A	G	A	G	A	G	A	A	G	A	A	G
A/C	1	31502420	C	A	C	A	C	A	C	A	A	C	A	A	C
T/G	1	31509969	T	T	T	T	T	T	T	T	T	T	G	T	T
G/A	1	31522726	G	G	G	G	G	G	G	G	A	G	G	G	G
A/C	1	31569296	C	A	C	A	C	A	C	A	A	C	A	A	C
A/G	1	31586953	A	N	A	G	N	N	N	N	N	N	N	N	N
C/T	1	31624307	C	C	C	C	C	T	C	C	T	C	C	C	C
T/A	1	31629434	A	T	A	T	A	T	A	T	T	A	T	T	A
C/A	1	31694363	C	C	C	C	C	C	A	C	C	C	C	C	C
T/C	1	31708434	C	T	C	T	C	T	C	T	T	C	T	T	C
C/G	1	31803821	C	C	C	C	C	G	C	C	G	C	C	C	C
G/A	1	31811120	A	G	A	G	A	G	N	G	G	A	G	G	A
T/G	1	31811187	T	T	T	T	T	G	T	T	G	T	T	T	T
C/T	1	31826446	T	C	T	C	T	C	T	C	C	T	C	C	T
T/G	1	31826554	G	T	G	T	G	T	G	T	T	G	T	T	G
G/A	1	31867132	G	G	N	G	N	N	N	G	A	N	G	G	N
C/T	1	31867146	C	C	N	C	N	N	N	C	C	N	T	C	N
G/T	1	31889485	T	G	T	G	T	G	T	G	G	T	G	G	T
C/A	1	31895435	C	A	C	N	N	N	N	N	N	N	N	N	N
A/C	1	31895436	A	C	A	N	N	N	N	N	N	N	N	N	N
T/C	1	31899941	T	C	T	C	T	C	T	C	T	T	T	C	T
T/C	1	31899948	T	C	T	C	T	C	T	C	T	T	T	C	T
C/T	1	31899950	C	C	C	C	C	T	C	C	C	C	C	C	C
C/T	1	31899973	C	T	C	T	C	T	C	T	C	C	C	T	C
T/C	1	31927823	T	C	T	C	T	C	T	C	T	T	C	C	T
G/T	1	31944129	G	T	G	T	G	T	G	T	G	G	T	T	G
G/C	1	31944881	G	C	G	C	G	C	G	C	G	G	C	C	G
T/C	1	31944905	T	T	T	T	T	C	T	T	T	T	T	T	T
C/T	1	31976449	T	C	T	C	T	C	T	C	C	T	C	C	T
T/C	1	32005289	T	C	T	N	N	N	T	N	C	T	N	N	T
T/G	1	32014378	T	G	T	G	T	T	T	G	T	T	T	G	T
T/C	1	32014415	T	C	T	C	T	T	T	C	C	T	C	C	T
G/A	1	32014418	G	A	G	A	G	G	G	A	A	G	A	A	G
C/A	1	32014454	C	C	C	C	C	A	C	C	C	C	C	C	C
A/G	1	32020723	A	G	A	G	A	A	A	G	G	A	G	G	A
A/G	1	32038993	A	A	A	A	A	A	A	A	A	A	G	A	N
A/G	1	32043719	A	N	N	G	A	N	N	N	N	N	N	N	N
C/T	1	32043733	C	N	N	T	C	N	N	N	N	N	N	N	N
[truncated: 20,684 more rows]
